# Supplementary material for: Transcriptomic Analyses Reveal Key Genes Involved in Pigment Biosynthesis Related to Leaf Color Change of Liquidambar formosana Hance
Source: Molecules. 2022 Aug 25;27(17):5433. doi: 10.3390/molecules27175433 (PMC9457658; doi:10.3390/molecules27175433)
Supplement: Supplementary file 1 [file molecules-27-05433-s001.zip]

Archive with 5 entries (5 files):
- Figure S1.jpg
- Figure S2.jpg
- Table S1.xlsx
- Table S2.csv
- Table S3.xlsx
