# Supplementary material for: Transcriptomic Analyses Reveal Key Genes Involved in Pigment Biosynthesis Related to Leaf Color Change of Liquidambar formosana Hance
Source: Molecules. 2022 Aug 25;27(17):5433. doi: 10.3390/molecules27175433 (PMC9457658; doi:10.3390/molecules27175433)
Supplement: Supplementary file 1 [file molecules-27-05433-s001.zip › Table S1.xlsx]

## Sheet: 质控数据统计表
Transcriptome sequencing data.
Sample	Raw reads	Raw bases(bp)	Clean reads	Clean bases(bp)	Error rate(%)	Q20(%)	Q30(%)	GC content(%)
S1Clone1_1	47265778	7137132478	46884890	6863116356	0.0263	97.52	92.94	45.33
S1Clone1_2	61250768	9248865968	60707448	8859202962	0.0267	97.36	92.54	45.4
S1Clone1_3	51046714	7708053814	50553390	7420284771	0.0271	97.22	92.23	45.42
S1Clone2_1	50952898	7693887598	50503484	7422249134	0.0271	97.23	92.21	45.28
S1Clone2_2	49668222	7499901522	49096658	7206961085	0.0273	97.11	92.04	45.63
S1Clone2_3	55280156	8347303556	54772452	8011325291	0.0266	97.38	92.6	45.41
S1Clone3_1	49655084	7497917684	49071748	7188940699	0.0277	96.94	91.64	44.88
S1Clone3_2	54408206	8215639106	53915624	7923417123	0.0267	97.34	92.52	45.3
S1Clone3_3	46604778	7037321478	46150818	6769455602	0.0268	97.3	92.45	45.01
S4Clone1_1	59512838	8986438538	58932316	8657979215	0.0267	97.33	92.52	45.86
S4Clone1_2	47226574	7131212674	46761174	6859387073	0.0273	97.12	92.01	45.59
S4Clone1_3	59339566	8960274466	58862936	8638655041	0.0265	97.45	92.74	46.18
S4Clone2_1	44246636	6681242036	43716960	6466475475	0.0269	97.24	92.39	45.61
S4Clone2_2	52318778	7900135478	51841702	7616198538	0.0272	97.15	92.08	45.77
S4Clone2_3	51414784	7763632384	51023376	7529851468	0.0268	97.33	92.46	45.65
S4Clone3_1	56370988	8512019188	55864626	8293239952	0.0268	97.33	92.46	45.69
S4Clone3_2	52205486	7883028386	51637036	7560840489	0.0271	97.18	92.19	45.64
S4Clone3_3	47616966	7190161866	47226642	6967283445	0.0266	97.41	92.67	45.37
Total	936385220	141394168220	927523280	136254863719
