# Supplementary material for: Transcriptomic Analyses Reveal Key Genes Involved in Pigment Biosynthesis Related to Leaf Color Change of Liquidambar formosana Hance
Source: Molecules. 2022 Aug 25;27(17):5433. doi: 10.3390/molecules27175433 (PMC9457658; doi:10.3390/molecules27175433)
Supplement: Supplementary file 1 [file molecules-27-05433-s001.zip › Table S2.csv]

Gene_id	NR description	S1Clone1_1	S1Clone1_2	S1Clone1_3	S1Clone2_1	S1Clone2_2	S1Clone2_3	S1Clone3_1	S1Clone3_2	S1Clone3_3	S4Clone1_1	S4Clone1_2	S4Clone1_3	S4Clone2_1	S4Clone2_2	S4Clone2_3	S4Clone3_1	S4Clone3_2	S4Clone3_3	S1Clone1	S1Clone2	S1Clone3	S4Clone1	S4Clone2	S4Clone3
TRINITY_DN0_c0_g1	peptidyl-prolyl cis-trans isomerase [Pistacia vera]	465.33	484.5	547.1	465.01	476.34	507.29	387.54	520.38	363.52	241.21	479.21	126.02	422.21	406.22	336.97	334.18	452.13	280.53	498.976667	482.88	423.813333	282.146667	388.466667	355.613333
TRINITY_DN0_c0_g2	peptidyl-prolyl cis-trans isomerase [Rhodamnia argentea]	245.94	192.59	197.34	217.16	222.55	199.8	152.67	225.18	248.12	225.11	222.8	236.2	187.44	154.45	163.99	268.53	295.13	267.41	211.956667	213.17	208.656667	228.036667	168.626667	277.023333
TRINITY_DN100000_c0_g1	hypothetical protein EZV62_012652 [Acer yangbiense]	0.4	0.08	0.09	0.45	0.36	0.34	0.19	0.51	0.49	0.16	0.39	16.12	0.81	0.25	2.56	0.77	0	0.47	0.19	0.383333	0.396667	5.556667	1.206667	0.413333
TRINITY_DN100001_c0_g1	GTP 3',8-cyclase, mitochondrial-like [Quercus suber]	0.05	0	0	0.13	0	0	0.05	0	0	0.88	0.29	0	0.63	0.2	0.62	0.37	0.04	0.04	0.016667	0.043333	0.016667	0.39	0.483333	0.15
TRINITY_DN100002_c0_g1		0.42	0	0.75	0	0	1.44	0	0	0	0	0.41	0	0	0.35	0	0.35	0.34	0	0.39	0.48	0	0.136667	0.116667	0.23
TRINITY_DN100002_c0_g2		0.23	0.35	0.21	1.05	0.21	0.59	0.22	1.19	0.23	0.18	0	0	0.24	0.19	0	0	0.94	0	0.263333	0.616667	0.546667	0.06	0.143333	0.313333
TRINITY_DN100004_c0_g1		0	0	0	0.42	0.84	0	0.44	0	0.46	0	0.45	0	0.96	0.76	0	0	0	0	0	0.42	0.3	0.15	0.573333	0
TRINITY_DN100005_c0_g1		0	0	0	0	0	0	0	0	0	4.8	2.89	0	0	0	0	0	0	0	0	0	0	2.563333	0	0
TRINITY_DN100006_c0_g1	uncharacterized protein LOC112014016 [Quercus suber]	0	0	0	0	0	0	0	0	0	0	4.39	0	0	0	0.96	1.03	0	0	0	0	0	1.463333	0.32	0.343333
TRINITY_DN100006_c0_g2	uncharacterized protein LOC112014016 [Quercus suber]	0.13	0	0	0	0	0	0	0	0.12	0.2	0.31	0	0.58	0.37	0.11	0.24	0.48	0.3	0.043333	0	0.04	0.17	0.353333	0.34
TRINITY_DN100008_c0_g2	uncharacterized protein LOC111984171 [Quercus suber]	0.15	0	0.13	0	0	0.12	0	0	0	0	0	0	0.45	0.98	0.25	0.23	0.12	0	0.093333	0.04	0	0	0.56	0.116667
TRINITY_DN100008_c0_g3	uncharacterized protein LOC111985554 [Quercus suber]	0	0	0	0	0	0	0	0	0	2.08	0	0	0	0	1.11	0	0	0	0	0	0	0.693333	0.37	0
TRINITY_DN100008_c0_g4		0	0	0	0	1.18	0	0	0	0	0	0	0	0	0	0	1.21	2.05	1.29	0	0.393333	0	0	0	1.516667
TRINITY_DN100009_c0_g1		0	0	0	0	0	0	0	0	0.21	0.49	0	0.3	0.85	0.69	0.7	0.33	1.02	0.78	0	0	0.07	0.263333	0.746667	0.71
TRINITY_DN100009_c0_g2	annexin A13-like [Quercus suber]	0	0.33	0	0.13	0	0	0	0	0.14	0.57	0.14	0.42	0.59	1.69	0.74	0.23	0.48	0.41	0.11	0.043333	0.046667	0.376667	1.006667	0.373333
TRINITY_DN10000_c0_g1		1.59	1.45	2.3	1.46	0.58	0.27	1.52	0.56	0.32	4.04	0.31	4.6	0	0	1.35	5.95	4.16	3.35	1.78	0.77	0.8	2.983333	0.45	4.486667
TRINITY_DN100010_c0_g1		0	0	0	0	0.64	0.8	0	0.61	2.57	0.56	0.69	0.34	0	0	0	0	0	0	0	0.48	1.06	0.53	0	0
TRINITY_DN100011_c0_g1		0	0	0	0	2.22	1.38	0	0	0.82	0.65	0	0	0	2.01	0	0	0.65	0	0	1.2	0.273333	0.216667	0.67	0.216667
TRINITY_DN100012_c0_g1		0	2.08	0	0	0	0	0	0	0.95	1.51	0	0.67	0	0	0	0	0	0	0.693333	0	0.316667	0.726667	0	0
TRINITY_DN100012_c0_g2		0	0.29	0	0.35	0	0.33	0	0	0	0.61	0.38	0.55	0	0	0	0.32	0	0	0.096667	0.226667	0	0.513333	0	0.106667
TRINITY_DN100013_c0_g1		0	0	0	0	0	0	0	0	0	0	1.42	0	0	0	0	4.17	0	1.46	0	0	0	0.473333	0	1.876667
TRINITY_DN100014_c0_g1	AAA-ATPase At3g50940-like [Quercus lobata]	0.3	0	0	0.28	0.55	0	0.15	0	0.15	0.24	0	0	0.31	0.13	0	0	0	0.14	0.1	0.276667	0.1	0.08	0.146667	0.046667
TRINITY_DN100014_c0_g2		0	0.68	0	0	0	1.56	0	0	0	0	1.8	0.66	1	0.76	0	0	1.48	0	0.226667	0.52	0	0.82	0.586667	0.493333
TRINITY_DN100015_c0_g1	hypothetical protein F2Q69_00056153, partial [Brassica cretica]	0	0	0	0	0.31	0	0.64	0	0	0.93	0.33	1.45	0	0	1.42	0	0	1.28	0	0.103333	0.213333	0.903333	0.473333	0.426667
TRINITY_DN100015_c0_g2	40S ribosomal protein S24-1 [Brassica rapa]	0	2.5	0	0	0	0	0	0	0	0	0	0	0	0	0	0	0	0	0.833333	0	0	0	0	0
TRINITY_DN100015_c0_g3	hypothetical protein F2Q69_00056153, partial [Brassica cretica]	0.33	0	0	0	1.81	0	0	0	0.66	0.92	0	0.24	0.69	0	0.28	0.54	0.27	0	0.11	0.603333	0.22	0.386667	0.323333	0.27
TRINITY_DN100016_c0_g2	citrinin biosynthesis cluster MFS transporter mrr1-like [Quercus suber]	0	0	0	0	0	0	0	0	0	0.42	1.55	0	1.12	0	0	0	0	0	0	0	0	0.656667	0.373333	0
TRINITY_DN100019_c0_g1		0.11	0.34	0.2	0.3	0.1	0.19	0.21	0.28	0	0.09	0.32	0.24	0.11	0.18	0.19	0.09	0	0.31	0.216667	0.196667	0.163333	0.216667	0.16	0.133333
TRINITY_DN10001_c0_g1	hypothetical protein FH972_014327 [Carpinus fangiana]	13.16	16.71	15.95	10.95	13.27	15.86	16.44	16.01	11.99	5.3	12.53	3.4	5.95	7.82	3.03	7.86	10.45	9.14	15.273333	13.36	14.813333	7.076667	5.6	9.15
TRINITY_DN10001_c0_g2	Glycine-rich RNA-binding protein 4, mitochondrial [Vitis vinifera]	0.68	0.73	0.54	0.54	1.4	0.87	1.24	0.73	0.5	0	0.25	0.19	0	0.14	0.07	0.2	0.49	0.08	0.65	0.936667	0.823333	0.146667	0.07	0.256667
TRINITY_DN100020_c0_g1	hypothetical protein FH972_023290 [Carpinus fangiana]	0	0	0.53	0.3	0.12	0.41	0.38	0.06	0	7.34	0.87	10.73	0.2	0	0	0	0.13	0	0.176667	0.276667	0.146667	6.313333	0.066667	0.043333
TRINITY_DN100020_c1_g1	hypothetical protein FH972_023290 [Carpinus fangiana]	0.38	0.41	0.58	1.14	0	0.43	0.11	1.21	0.5	1.28	1.78	0.79	1.56	0.77	0.84	0.18	0.91	0.11	0.456667	0.523333	0.606667	1.283333	1.056667	0.4
TRINITY_DN100022_c0_g1	hypothetical protein FH972_024363 [Carpinus fangiana]	0	0	0	0	0.27	0	0	0	0	1.2	0	0.44	0	0	1.02	0.24	0.25	0	0	0.09	0	0.546667	0.34	0.163333
TRINITY_DN100022_c0_g2	peptidyl-prolyl cis-trans isomerase B-like [Quercus suber]	0	0	0	0	0.39	0.37	0	0	0	0	0	0	0	0.35	1.81	0	0	0	0	0.253333	0	0	0.72	0
TRINITY_DN100022_c1_g1	peptidyl-prolyl cis-trans isomerase B-like [Quercus suber]	0.09	0.33	0.15	0.23	0.47	0.87	0.25	1.24	0.5	0.67	0.59	0.44	0	0.07	0	0.72	1.06	0.64	0.19	0.523333	0.663333	0.566667	0.023333	0.806667
TRINITY_DN100023_c0_g1		0.38	0	0.34	0	0	0	0.36	0.67	0	0	0.37	0	0	0	0	0	0	0	0.24	0	0.343333	0.123333	0	0
TRINITY_DN100026_c0_g1		0	0	0	0	1.24	0	0	3.03	0.69	0	0	0	2.19	1.13	1.15	0	1.64	1.33	0	0.413333	1.24	0	1.49	0.99
TRINITY_DN100026_c0_g2		1.74	5.79	2.95	1.67	5.99	5.48	21.29	6.21	1.8	2.92	0	2.11	0	1.5	0	4.6	0	1.82	3.493333	4.38	9.766667	1.676667	0.5	2.14
TRINITY_DN100026_c0_g3		0	0	0	0	0	0	0	0	0	0	0	0	0	1.5	4.47	0	0	0	0	0	0	0	1.99	0
TRINITY_DN100026_c1_g1		0.61	0	0	0	0	0	0	0	0	0.99	1.21	0.89	0	0.51	0	0	0.5	1.2	0.203333	0	0	1.03	0.17	0.566667
TRINITY_DN100026_c2_g1		0	0	8.62	0	0	10.27	0	0	0	2.58	0	4.59	0	0	0	0	0	0	2.873333	3.423333	0	2.39	0	0
TRINITY_DN100027_c0_g1		0	0	0	0	0	0	0	0	0	0	0	4.12	0	0	0	0	0	0	0	0	0	1.373333	0	0
TRINITY_DN100027_c0_g3	unknown [Picea sitchensis]	0	0	0	0	0	0	0	0	0	0	0.7	1.55	0	0	0	0	0	0	0	0	0	0.75	0	0
TRINITY_DN100027_c0_g4	unknown [Picea sitchensis]	0	0	0	0	0	0	0	0	0	0	0.46	0.79	0.47	0.13	0.79	0.12	0	0.15	0	0	0	0.416667	0.463333	0.09
TRINITY_DN100029_c0_g1	probable T-complex protein 1 subunit beta [Quercus suber]	0	0	0	0	0	0	0	0	0	0.42	0	0	0.55	1.55	0.45	0	0.87	0	0	0	0	0.14	0.85	0.29
TRINITY_DN10002_c0_g1		0	1.26	0	0	0.78	0.73	0.81	0.76	0.87	6.16	0.84	0.61	0	0	0.73	0.76	3.43	1.68	0.42	0.503333	0.813333	2.536667	0.243333	1.956667
TRINITY_DN100030_c0_g1		0.33	0.43	0.1	0.3	0.2	0.33	0.27	0.14	0.27	0.39	0.44	0.66	0.33	0.28	0.33	0.55	0.09	0.36	0.286667	0.276667	0.226667	0.496667	0.313333	0.333333
TRINITY_DN100030_c1_g1		0	2.33	0	0	2.15	2.01	0.74	0.7	0.8	0.63	1.54	0	0	0	0.67	0.69	0	0	0.776667	1.386667	0.746667	0.723333	0.223333	0.23
TRINITY_DN100031_c0_g1	predicted protein [Hordeum vulgare subsp. vulgare]	0.54	0	0	0.25	0.24	0	0	0	1.07	0.21	0	0.19	0	0	0.68	0	0	0	0.18	0.163333	0.356667	0.133333	0.226667	0
TRINITY_DN100035_c0_g2		0	0	0	0	0	0	0	0	0	0	0	0	0	0	0	4.58	0	0	0	0	0	0	0	1.526667
TRINITY_DN100036_c0_g1		0	2.45	0	0	0	0	0	1.53	0	0	0	0	1.93	0	0	0	0	3.42	0.816667	0	0.51	0	0.643333	1.14
TRINITY_DN100037_c0_g1		0	0	0	0	0	0	0	0	0	1.22	0	0	0	0	1.32	0	1.2	0	0	0	0	0.406667	0.44	0.4
TRINITY_DN100037_c0_g3		0	1.29	0	0	0	0	3.37	1.63	0	1.46	0	0	0	0	0	0	0	0	0.43	0	1.666667	0.486667	0	0
TRINITY_DN100038_c0_g1		0	0	0	0	0	0	0	0	1.34	0	0	0	0	0	0	0.27	0	0	0	0	0.446667	0	0	0.09
TRINITY_DN10003_c0_g1	pleiotropic drug resistance 5 [Prunus dulcis]	2.58	2.48	2.48	1.13	1.76	1.58	2.42	1.62	1.63	0.99	1.89	1.4	1.22	0.92	0.38	3.47	3.95	3.69	2.513333	1.49	1.89	1.426667	0.84	3.703333
TRINITY_DN10003_c1_g1		0	0.4	0.48	0.64	0.32	0	0.51	0.46	0.87	0.14	0.34	0.13	0.18	0	0	0.14	0.29	0	0.293333	0.32	0.613333	0.203333	0.06	0.143333
TRINITY_DN10003_c2_g1		0	1.87	0	0	0	2.17	0	0	0	2.16	0	2.34	0	2.23	0	0	0	0	0.623333	0.723333	0	1.5	0.743333	0
TRINITY_DN100040_c0_g2		0	0.25	0	0.9	0.3	0	0	0	0	0	0.32	0	0	0.55	0	0	0	0	0.083333	0.4	0	0.106667	0.183333	0
TRINITY_DN100041_c0_g1	uncharacterized transporter C4B3.13-like [Quercus suber]	0	0	0	0.03	0.06	0	0	0.03	0	1.11	0.73	0.45	0.31	0.26	0.55	0.09	0.38	0.2	0	0.03	0.01	0.763333	0.373333	0.223333
TRINITY_DN100043_c0_g1	Transposon TX1 uncharacterized 149 kDa protein [Vitis vinifera]	0	0	0.73	0.55	0	0.54	0.78	0.18	0.8	1.28	0.2	0.15	0	0	0.17	0.48	0	0.38	0.243333	0.363333	0.586667	0.543333	0.056667	0.286667
TRINITY_DN100044_c0_g2	histone deacetylase clr3-like [Quercus suber]	0	0	0	0	0	0	0	0	0	0.17	0.22	0	0.22	0.37	0.57	0.17	0.73	0.21	0	0	0	0.13	0.386667	0.37
TRINITY_DN100044_c0_g3	histone deacetylase clr3-like [Quercus suber]	0	0	0	0	0	0	0	0.28	0	0	0	0	0.67	0.54	0.55	0.26	0.26	0	0	0	0.093333	0	0.586667	0.173333
TRINITY_DN100048_c0_g2	NEDD8-like [Quercus suber]	0	0.38	0	0.46	0	0	0.48	0	0	0.4	0.98	0	0	0.41	0	0	0	0	0.126667	0.153333	0.16	0.46	0.136667	0
TRINITY_DN10004_c0_g1		11.92	15.29	11.71	14.36	16.35	18.68	65.07	14.92	15.05	9.03	20.13	5.5	9.43	12.65	12.78	11.15	9.76	9.07	12.973333	16.463333	31.68	11.553333	11.62	9.993333
TRINITY_DN10004_c3_g1		0	2.25	2.93	0	0	2.61	0	0	0	0	0	0	0	0	0	0	0	0	1.726667	0.87	0	0	0	0
TRINITY_DN100051_c0_g1	mitochondrial FAD-linked sulfhydryl oxidase ERV1-like [Quercus suber]	0	0	0	0	0	0	0	0	0	1.16	1.4	1.03	0	0	1.24	1.37	0	0	0	0	0	1.196667	0.413333	0.456667
TRINITY_DN100054_c0_g2		0.56	0.43	0.13	0.77	0.13	0.24	0.41	0.12	0	0.11	0.14	0.41	0	0.12	0.72	0.22	0.23	0.4	0.373333	0.38	0.176667	0.22	0.28	0.283333
TRINITY_DN100054_c0_g3		0	0	3.1	1.59	0	0.73	0	0	0	0	0	1.24	0	0	0	0	0	0	1.033333	0.773333	0	0.413333	0	0
TRINITY_DN100054_c1_g1		0	1.36	0	0	0	0	0	0	0	0	0	0	0	0	0	0	0	0	0.453333	0	0	0	0	0
TRINITY_DN100055_c0_g1	LOW QUALITY PROTEIN: hypothetical protein PanWU01x14_038230 [Parasponia andersonii]	7.1	4.99	0.17	0.85	1.23	0.16	0.75	0	0	0	0	0.14	0.19	0.8	0.33	0	0	0	4.086667	0.746667	0.25	0.046667	0.44	0
TRINITY_DN100057_c0_g1		0	0	0	0	0	0	10.44	0	0	6.14	0	5.46	0	0	0	0	0	0	0	0	3.48	3.866667	0	0
TRINITY_DN100057_c0_g2		0	0.11	0	0.06	0	0	1.53	0	0	0.22	0.34	1.46	0	0	0	0.21	0	0	0.036667	0.02	0.51	0.673333	0	0.07
TRINITY_DN100058_c0_g2		0	0	0	0	0	0	0	0	0	4.39	0	0	0	0	0	0	0	0	0	0	0	1.463333	0	0
TRINITY_DN100059_c0_g1		2.32	2.05	3.49	0.36	2.83	0.66	0	2.39	1.56	2.78	1.14	0	0.81	0.32	0.66	0	0	0	2.62	1.283333	1.316667	1.306667	0.596667	0
TRINITY_DN10005_c0_g1		1.6	1.79	1.69	2.18	1.06	0.76	2.41	2.89	1.73	1.47	1.75	0.98	1.43	0.67	0.3	1.72	1.32	1.16	1.693333	1.333333	2.343333	1.4	0.8	1.4
TRINITY_DN10005_c1_g1	uncharacterized protein LOC116128088 [Pistacia vera]	11	10.93	11.81	12.18	6.67	8.83	8.48	10.36	10.61	8.78	6.07	7.88	5.7	1.87	5.72	8.81	3.48	6.95	11.246667	9.226667	9.816667	7.576667	4.43	6.413333
TRINITY_DN100062_c0_g1	uncharacterized protein LOC112019151 [Quercus suber]	0.12	0.27	0.11	0	0	0.1	0	0	0	0.27	0.11	0	0.35	0.29	0.1	0.72	0.48	0.22	0.166667	0.033333	0	0.126667	0.246667	0.473333
TRINITY_DN100063_c0_g1		0	0.34	0	0	1.06	0.38	0	1.29	0	2.67	2.85	3.44	5.76	6.49	38.01	1.73	1.11	0.43	0.113333	0.48	0.43	2.986667	16.753333	1.09
TRINITY_DN100068_c0_g1		0	1.49	1.2	0.61	0.61	0	0	0	0	0	1.31	0	0	0	0	0	0	0.65	0.896667	0.406667	0	0.436667	0	0.216667
TRINITY_DN10006_c0_g1	AT-rich interactive domain-containing protein 4B [Jatropha curcas]	0	0.84	3.32	9.03	3.37	6.02	3.18	3.05	3.34	5.88	3.82	1.87	0.39	1.22	0.31	0.61	0.3	0	1.386667	6.14	3.19	3.856667	0.64	0.303333
TRINITY_DN10006_c0_g2		0.61	0.74	1.7	1	0.61	1.27	1.45	1.32	0.96	0.61	0.16	0.12	0.17	0.37	0.19	0.38	0.27	0.46	1.016667	0.96	1.243333	0.296667	0.243333	0.37
TRINITY_DN10006_c1_g1	thioredoxin-like fold domain-containing protein MRL7, chloroplastic isoform X3 [Camellia sinensis]	7.46	6.23	0	1.37	4.18	0	0	0	1.48	0	1.86	1.36	0	0	1.28	0	0	0	4.563333	1.85	0.493333	1.073333	0.426667	0
TRINITY_DN100070_c0_g1		1.34	0	0	0	0	0	0	0	0	0	0	0	0	1.14	0	0	0	0	0.446667	0	0	0	0.38	0
TRINITY_DN100070_c0_g2		0	0.24	0	0	0	0	0	0.28	0.64	0.76	0	0	0	0.26	0.81	0	0	0.31	0.08	0	0.306667	0.253333	0.356667	0.103333
TRINITY_DN100070_c0_g3		0	0	0	0	0	0	0	0	0	0	0	0	0	0	0	0	0	13.32	0	0	0	0	0	4.44
TRINITY_DN100071_c0_g1		0	0	0	0	0	0	0	0	0	0	0	2.72	0	0	0	0	0	0	0	0	0	0.906667	0	0
TRINITY_DN100073_c0_g1	eukaryotic translation initiation factor 4 gamma-like [Quercus suber]	0.06	0.06	0	0	0	0	0.15	0.02	0.04	0.75	0.12	0.29	0.55	0.57	1.24	0.65	1.21	0.82	0.04	0	0.07	0.386667	0.786667	0.893333
TRINITY_DN100073_c0_g3	eukaryotic translation initiation factor 4 gamma-like [Quercus suber]	0	0	0	0	0	0	0.08	0	0.24	0.65	0.08	0.18	0.25	0.28	0.78	0.38	0.75	0.62	0	0	0.106667	0.303333	0.436667	0.583333
TRINITY_DN100073_c0_g4	eukaryotic translation initiation factor 4 gamma-like [Quercus suber]	0	0	0	1.26	0	0	0	0.61	0	0	0	0	0	0	0.58	0	0	2.02	0	0.42	0.203333	0	0.193333	0.673333
TRINITY_DN100074_c0_g1		0	0	0	0	0	4.26	0	2.37	2.57	0	0	0	0	0	0	2.72	6.22	5.4	0	1.42	1.646667	0	0	4.78
TRINITY_DN100076_c0_g2		2.96	0	2.82	0	0	0	0	0	0	2.54	0	2.25	0	0	2.86	0	0	0	1.926667	0	0	1.596667	0.953333	0
TRINITY_DN100076_c0_g3	PREDICTED: alanine aminotransferase 2-like [Lupinus angustifolius]	0	0	0	0.17	0	0.16	0.18	0.16	0.19	0.9	0	0.55	0	0.16	0.16	0.15	0.94	0.18	0	0.11	0.176667	0.483333	0.106667	0.423333
TRINITY_DN100077_c0_g1		0	0	0	0	0	0	9.16	0	0	0	0	0	3.95	0	0	0	0	0	0	0	3.053333	0	1.316667	0
TRINITY_DN100079_c0_g2	probable 26S proteasome subunit rpt4 [Quercus suber]	0.6	0.23	0.27	0.14	0.09	0.21	0.1	0.08	0.14	0.31	0.54	0	2.08	1.41	1.1	1.21	1.4	1.24	0.366667	0.146667	0.106667	0.283333	1.53	1.283333
TRINITY_DN100079_c0_g4	hypothetical protein FH972_021385 [Carpinus fangiana]	0	0	0	0	0	0	0	0	0	0.51	0	0	0.69	0.53	2.19	1.11	0	0.63	0	0	0	0.17	1.136667	0.58
TRINITY_DN100079_c1_g1	hypothetical protein FH972_021385 [Carpinus fangiana]	0	0	0	0	0	0.08	0	0	0	0.73	0.09	0.34	0.37	0.93	0.48	0.5	0.62	0.35	0	0.026667	0	0.386667	0.593333	0.49
TRINITY_DN100079_c1_g2	hypothetical protein FH972_021385 [Carpinus fangiana]	0	0	0	0	0	0	0	0	0	0.52	0	0.12	0.68	0.55	0.28	1.04	0.82	0.94	0	0	0	0.213333	0.503333	0.933333
TRINITY_DN100079_c2_g1	hypothetical protein FH972_021385 [Carpinus fangiana]	0.14	0.11	0	0.12	0.13	0.16	0.09	0.35	0	0.68	0.14	0.37	0	0.04	0	0.32	0.49	0.38	0.083333	0.136667	0.146667	0.396667	0.013333	0.396667
TRINITY_DN10007_c0_g1		1	0.26	0.45	0.76	0.15	0.28	1.45	1.29	0.49	0.26	0.49	0.24	0.85	0.42	0.14	0.13	0.14	0.63	0.57	0.396667	1.076667	0.33	0.47	0.3
TRINITY_DN10007_c0_g2	TNF receptor-associated factor [Trema orientale]	1.42	1.12	1.09	0.86	0.33	0.69	0.33	1.1	1.22	0.47	0.16	0.53	0.46	0.13	0.39	0.41	0.1	1.11	1.21	0.626667	0.883333	0.386667	0.326667	0.54
TRINITY_DN10007_c0_g3	putative E3 ubiquitin-protein ligase RING1a [Vitis riparia]	8.14	8.6	11.12	7.37	8.57	9.59	7.71	7.8	8.17	4.9	6.45	3.33	6.81	6.41	5.85	6.15	5.93	5.08	9.286667	8.51	7.893333	4.893333	6.356667	5.72
TRINITY_DN10007_c1_g1	Serine carboxypeptidase-like [Actinidia chinensis var. chinensis]	197.42	171.27	197.19	208.98	192.94	211.59	192.43	185.19	190.67	298.65	285.54	265.96	284.92	249.62	286.87	245.32	223.9	258.92	188.626667	204.503333	189.43	283.383333	273.803333	242.713333
TRINITY_DN10007_c1_g2	serine carboxypeptidase-like, partial [Syzygium oleosum]	1.43	0.93	2	2.95	1.48	2.41	0.97	3.85	2.41	1.76	1.79	0.88	0.83	2.19	1.72	0.96	0.83	1.72	1.453333	2.28	2.41	1.476667	1.58	1.17
TRINITY_DN100080_c0_g1	uncharacterized protein LOC114277426 [Camellia sinensis]	0.42	0.38	0.9	0.32	0.29	0.42	1.24	0.33	0.65	0.64	0.45	0.42	0.04	0	0.03	0.32	0.09	0.23	0.566667	0.343333	0.74	0.503333	0.023333	0.213333
TRINITY_DN100080_c0_g2	uncharacterized protein LOC114277426 [Camellia sinensis]	0.16	0.3	0.48	0.49	0.14	0.38	0.31	0.57	0.24	0.12	0.19	0.3	0.32	0.16	0.22	0.12	0.13	0.15	0.313333	0.336667	0.373333	0.203333	0.233333	0.133333
TRINITY_DN100080_c0_g3	hypothetical protein C1H46_024694 [Malus baccata]	0.17	0.54	1.19	0	0	0.15	0.68	0.3	0.09	0.14	0.17	0.45	0.26	0	0.07	0.27	0.22	0	0.633333	0.05	0.356667	0.253333	0.11	0.163333
TRINITY_DN100080_c0_g4	Hypothetical predicted protein, partial [Prunus dulcis]	2.36	2.65	0	0	0	0	1.14	0	0	0	0	0	0	0	0	0	0	0	1.67	0	0.38	0	0	0
TRINITY_DN100082_c0_g1	NADH-ubiquinone oxidoreductase 23 kDa subunit, mitochondrial-like [Quercus suber]	0.9	0.17	0.51	0.1	0.31	0.48	0	0.48	0.77	5.35	2.97	0.49	7.45	8.8	3.35	6.65	7.62	8.77	0.526667	0.296667	0.416667	2.936667	6.533333	7.68
TRINITY_DN100083_c0_g1		0	0	0	0	0	0	0	0	0	0	0	0	0	0	0.16	0.6	0.46	0.89	0	0	0	0	0.053333	0.65
TRINITY_DN100083_c0_g2		0.18	0	0	0	0	0	0.17	0.31	0	0	0	0	0.18	0.15	0	1.14	0.59	0.68	0.06	0	0.16	0	0.11	0.803333
TRINITY_DN100084_c0_g1	hypothetical protein TEA_022456 [Camellia sinensis var. sinensis]	0	0	0	0.89	0	6.17	0	0	0	0	0	0	0	6.32	0.21	0	0	0	0	2.353333	0	0	2.176667	0
TRINITY_DN100084_c1_g2		0	0	0	0.34	0	0	0.36	0	0	0.3	0.36	0	0.78	0	0.31	0.61	0	0	0	0.113333	0.12	0.22	0.363333	0.203333
TRINITY_DN100086_c0_g1		0	0	0	0	0	0	0	0	0	0.5	0	0	0	0	0	0	1.52	1.23	0	0	0	0.166667	0	0.916667
TRINITY_DN100086_c0_g2		0	1.78	2.28	0	0	0	0	0	2.48	0	0	1.82	0	0	0	0	5.96	0	1.353333	0	0.826667	0.606667	0	1.986667
TRINITY_DN100088_c0_g1		0	0.51	0	0	0.63	1.17	1.95	0.61	0	0	0.67	0	0	0	0	2.38	0	0	0.17	0.6	0.853333	0.223333	0	0.793333
TRINITY_DN100089_c0_g2		0.65	0.25	0	0	0	0	0.31	0	0.32	0	0	0	0	0	0.27	0.26	0	0.62	0.3	0	0.21	0	0.09	0.293333
TRINITY_DN100089_c0_g3		3.03	1.13	0	0	0	0	1.46	0	0	0	1.53	0	0	1.3	0	1.51	1.24	0	1.386667	0	0.486667	0.51	0.433333	0.916667
TRINITY_DN100089_c0_g4		0.34	0.77	0.3	0.31	0	0	0.64	0	0	0	0	0	0	0.28	0	0	0	0	0.47	0.103333	0.213333	0	0.093333	0
TRINITY_DN100089_c0_g5		0	0.25	0.2	0.2	0	0	0.21	0.09	0.32	0.26	0.21	0.16	0	0.09	0.09	0.17	0	0.1	0.15	0.066667	0.206667	0.21	0.06	0.09
TRINITY_DN10008_c0_g1	hypothetical protein VITISV_028275 [Vitis vinifera]	0.08	0.2	1.48	1.97	0.4	1.64	0.07	1.73	1.13	0.67	1.11	0.64	0.07	0.18	0.06	1.23	1.27	1.63	0.586667	1.336667	0.976667	0.806667	0.103333	1.376667
TRINITY_DN100095_c0_g1		11.45	2.11	10.52	1.35	9.32	7.31	5.47	21.02	13.4	2.36	10.03	1.04	3.26	7.25	3.79	0	3.49	1.46	8.026667	5.993333	13.296667	4.476667	4.766667	1.65
TRINITY_DN100095_c0_g2		18.37	13.49	8.78	9.02	11.86	10.45	8.99	5.82	6.3	2.63	6.32	0	7.74	2.73	0	20.9	12.67	16.65	13.546667	10.443333	7.036667	2.983333	3.49	16.74
TRINITY_DN100096_c0_g2	protein btn-1-like [Quercus suber]	1.66	0	0	0.51	0	0	0	0	0	0	0	0	0	0	0.47	0	0	0.54	0.553333	0.17	0	0	0.156667	0.18
TRINITY_DN100098_c0_g1	protein bli-3-like, partial [Quercus suber]	0	0	0.28	0	0	0	0	0	0	1.62	1.55	0	0	0	0	0	0	0	0.093333	0	0	1.056667	0	0
TRINITY_DN100099_c0_g1		0	0	0	0	0	0	0	0	0	0	0.27	0	0	0.68	0	0	0	0.26	0	0	0	0.09	0.226667	0.086667
TRINITY_DN10009_c0_g1	hypothetical protein GH714_025800 [Hevea brasiliensis]	22.57	9.98	218.21	15.22	85.48	120.34	74.09	3.85	4.16	97.63	125.11	79.84	98.38	112.47	88.59	0.84	1.31	1.56	83.586667	73.68	27.366667	100.86	99.813333	1.236667
TRINITY_DN1000_c0_g1	PREDICTED: uncharacterized protein LOC109013872 [Juglans regia]	1.65	1.41	3.39	1.81	1.52	2.92	5.71	2.87	2.69	4.19	3.23	4.46	2.46	3.86	2.42	2.8	2.14	1.93	2.15	2.083333	3.756667	3.96	2.913333	2.29
TRINITY_DN1000_c1_g1	hypothetical protein F0562_021400 [Nyssa sinensis]	69.99	59.02	28.8	48.46	72.94	44.66	59.05	65.55	76.16	157.21	74.26	125.19	113.45	156.3	120.06	100.68	99.07	129.08	52.603333	55.353333	66.92	118.886667	129.936667	109.61
TRINITY_DN1000_c1_g2		0	1.62	0	0	0	1.88	0	6.17	0	0	0	3.29	0	0	0	2.33	1.8	2.32	0.54	0.626667	2.056667	1.096667	0	2.15
TRINITY_DN100100_c0_g1		0	0	0	0	0	0	1.07	0	0	0	0	0	0	0	0	0	0	0	0	0	0.356667	0	0	0
TRINITY_DN100101_c0_g1		0.21	0	0.19	0	0.38	0.18	0.2	0.53	0	0.81	0.81	0.45	1.05	0	1.05	0	1.01	0	0.133333	0.186667	0.243333	0.69	0.7	0.336667
TRINITY_DN100102_c0_g1	hypothetical protein EUTSA_v10013022mg [Eutrema salsugineum]	0	0	0	0	0	0.13	0	0	0	0.7	0.29	0	0	0	0.76	0	0.49	0.28	0	0.043333	0	0.33	0.253333	0.256667
TRINITY_DN100104_c0_g2	hypothetical protein FH972_022483 [Carpinus fangiana]	0	0.19	0	0.45	0	0.1	0	0.53	0.12	0	0.24	0.18	0	0.21	0.21	0	0.3	0.12	0.063333	0.183333	0.216667	0.14	0.14	0.14
TRINITY_DN100104_c0_g3	1,4-alpha-glucan-branching enzyme-like [Quercus suber]	0	0	0	0	0	0	0	0	0	0	0	0.17	2.63	0	0.59	0	0	0	0	0	0	0.056667	1.073333	0
TRINITY_DN100104_c1_g2	1,4-alpha-glucan-branching enzyme-like [Quercus suber]	0	0	0	0	0	0	0	0	0	0	0	0	2.59	0	0	0	0.05	0	0	0	0	0	0.863333	0.016667
TRINITY_DN100104_c1_g3	1,4-alpha-glucan-branching enzyme-like [Quercus suber]	0	0.04	0.13	0.28	0.25	0.31	0.27	0.02	0	1.55	0.16	4.09	0.08	0	0	0	0	0	0.056667	0.28	0.096667	1.933333	0.026667	0
TRINITY_DN100105_c0_g1		0	0	0	0	0	0	2.6	0	0	0	0	0	0	0	0	0	0	0	0	0	0.866667	0	0	0
TRINITY_DN100106_c0_g1		0	0.87	0	1.1	3.27	0	0	0	0	0	0	0	0	1.98	0	0	0	0	0.29	1.456667	0	0	0.66	0
TRINITY_DN100109_c0_g1		0	0	0	0	0	0	0	0	0	2.28	2.74	0	3.31	0	0	0	0	0	0	0	0	1.673333	1.103333	0
TRINITY_DN100109_c0_g2		0	0	0	0	0	0	0	0	0	0.65	0.4	0	0	0.17	0.35	0.49	0	0	0	0	0	0.35	0.173333	0.163333
TRINITY_DN10010_c0_g1	hypothetical protein F0562_026367 [Nyssa sinensis]	2.1	1.19	2.52	1.05	1.92	1.44	0.36	3.41	1.94	2.26	1.09	0.92	1.14	3.15	1.22	2.67	1.96	2.28	1.936667	1.47	1.903333	1.423333	1.836667	2.303333
TRINITY_DN10010_c0_g2		0	0	1.74	0	0	0.55	0	0	0	0.51	0	0	0	0	0	0	0	0	0.58	0.183333	0	0.17	0	0
TRINITY_DN100110_c0_g2	telomeric DNA-binding factor trf1-like [Quercus suber]	0	0	1.07	0	0	0	0.57	1.59	0	0	0	0	0	0	0	0	0	0	0.356667	0	0.72	0	0	0
TRINITY_DN100111_c0_g1	L-galactose dehydrogenase-like isoform X1 [Manihot esculenta]	0	0	0	0	0.33	0	0	0	0	0.29	0	2.88	0	0	0	0	0.59	0.35	0	0.11	0	1.056667	0	0.313333
TRINITY_DN100114_c0_g2	uncharacterized protein LOC112008132 [Quercus suber]	0	0	0	0	0.9	3.34	0	0	0	0	0	0	0	0	0	0.89	0.79	0	0	1.413333	0	0	0	0.56
TRINITY_DN100118_c0_g1	hypothetical protein DEO72_LG10g1860 [Vigna unguiculata]	0.66	0	0.59	0.3	0.15	0.56	0.16	0	0	0.13	0.48	0.24	0.67	0	0.7	0.65	0.27	0.31	0.416667	0.336667	0.053333	0.283333	0.456667	0.41
TRINITY_DN100118_c1_g1		0	0.7	0	0.43	0.43	0	0	0	0	0.37	0	0	0	0	0	0	0.76	0.45	0.233333	0.286667	0	0.123333	0	0.403333
TRINITY_DN100119_c0_g2	hypothetical protein FH972_021496 [Carpinus fangiana]	0.05	0.02	0.14	0.07	0	0	0.07	0.11	0.02	0.87	0.22	0.41	0.43	0.36	0.47	0.11	0.71	0.28	0.07	0.023333	0.066667	0.5	0.42	0.366667
TRINITY_DN10011_c0_g1	hypothetical protein ES288_D04G069900v1 [Gossypium darwinii]	120.59	133.02	103.01	100.61	121.5	110.73	99.52	88.59	98.1	73.32	92.62	47.32	111.49	91.11	92.28	103.45	104.53	104.56	118.873333	110.946667	95.403333	71.086667	98.293333	104.18
TRINITY_DN10011_c0_g2	hypothetical protein ES288_D04G069900v1 [Gossypium darwinii]	40.27	43.92	41.01	30.35	32.04	41.8	36.19	30.34	26.34	18.09	26.92	11.43	11.25	24.26	10.35	28.66	31.27	26.39	41.733333	34.73	30.956667	18.813333	15.286667	28.773333
TRINITY_DN100121_c0_g1		0	0	0	0	0	0	0	0	0	0	0	0	10.51	0	0	0	0	0	0	0	0	0	3.503333	0
TRINITY_DN100122_c0_g1		0	0	0.39	0	0.26	0	0	0	0	3.5	0.28	0	0	0	0	0	0	0	0.13	0.086667	0	1.26	0	0
TRINITY_DN100123_c0_g1	protein AE7-like isoform X2 [Ananas comosus]	0.2	0.08	0.18	0.18	0.09	0	0.29	0.26	0	3.08	0.69	0.81	0.51	1.09	1.03	0.54	0.75	0.28	0.153333	0.09	0.183333	1.526667	0.876667	0.523333
TRINITY_DN100123_c1_g1		0.17	0	0	0	0	0	0	0	0	0.82	0	0.38	0	0.72	0.29	0.14	1.14	0.49	0.056667	0	0	0.4	0.336667	0.59
TRINITY_DN100127_c0_g1	predicted protein [Hordeum vulgare subsp. vulgare]	0	0	0	0	0	0	0	0	0	0	0	3.21	0	0	0	0	0	0	0	0	0	1.07	0	0
TRINITY_DN100127_c0_g2	predicted protein [Hordeum vulgare subsp. vulgare]	0	0	0	0	0	0	0	0	0	0	0	3.16	0	0	0	0	0	0	0	0	0	1.053333	0	0
TRINITY_DN100129_c0_g1		0	0.49	0	0.6	0	0	0	0.58	0.66	1.57	0	0	0	0.54	1.67	0	0	0	0.163333	0.2	0.413333	0.523333	0.736667	0
TRINITY_DN10012_c0_g1		5.85	6.75	9.61	12.13	9.41	6.71	4.28	13.08	7.7	0.22	0	0.4	0	0	0	1.56	5.62	1.58	7.403333	9.416667	8.353333	0.206667	0	2.92
TRINITY_DN10012_c0_g2		1.56	0	0	2.97	0	0	0	0	0	0	0	0	0	0	0	4.66	0	0	0.52	0.99	0	0	0	1.553333
TRINITY_DN100131_c0_g1	uncharacterized protein LOC112011907 [Quercus suber]	0	0	0	0	0.29	0.14	0.31	0.14	0	0.38	0	0	0	0.13	0	0.12	0.65	0.6	0	0.143333	0.15	0.126667	0.043333	0.456667
TRINITY_DN100133_c0_g1		0	0.28	0.17	0.33	0.33	0	0.18	0.63	0	1.16	0.54	0.27	0	0	0.16	0	0.3	0.17	0.15	0.22	0.27	0.656667	0.053333	0.156667
TRINITY_DN100134_c0_g1		0	0.26	0	0	0	0	0	0	0	1.11	0.34	0.76	1.09	0	0	0	0.28	0	0.086667	0	0	0.736667	0.363333	0.093333
TRINITY_DN100135_c0_g1		0	0	0	0	0	0	0	0	0	2.02	0.5	1.1	0	0	0	0	0	0	0	0	0	1.206667	0	0
TRINITY_DN100135_c0_g2	uncharacterized protein LOC112018173 [Quercus suber]	0	0	0	0	0.35	0.32	0	0	0	2.11	0	1.64	0	0	0	0	0	0	0	0.223333	0	1.25	0	0
TRINITY_DN100137_c0_g1	hypothetical protein FH972_023420 [Carpinus fangiana]	0	0	0	0	0.91	0	0	0.89	0	0	0	0	0	0	0.85	0	0	0	0	0.303333	0.296667	0	0.283333	0
TRINITY_DN100137_c0_g2		0	0	0	0.67	0	0	0	0	0	0	0	2.61	0	0	1.23	0	0.58	0	0	0.223333	0	0.87	0.41	0.193333
TRINITY_DN100137_c0_g3	hypothetical protein FH972_023420 [Carpinus fangiana]	0	0	0	0.75	0	0	0.39	0.36	0	0	0	0	0	0	0	0	0	0.79	0	0.25	0.25	0	0	0.263333
TRINITY_DN100138_c0_g1	uncharacterized protein LOC111985297 [Quercus suber]	0	0	0	0	0	0	0	0	0	0	0	0.42	0	1.47	0	1.51	0	0.58	0	0	0	0.14	0.49	0.696667
TRINITY_DN10013_c0_g1		0	0	0	0	1.41	0	14.59	41.23	34.3	0	0	0	12.47	1.27	9.83	0	0	0	0	0.47	30.04	0	7.856667	0
TRINITY_DN100140_c0_g1		0	0	0	0	0	0	0	0	0	0	0	0	0	0	3.04	0	5.16	0	0	0	0	0	1.013333	1.72
TRINITY_DN100141_c0_g1		0.48	0	0	0	0	1.24	0.92	0.85	0	0	0	0	0	0	0	0	0	0	0.16	0.413333	0.59	0	0	0
TRINITY_DN100141_c0_g2		0	0.15	0.73	0.55	0.18	0.52	0	0.52	0.6	0	0	0	0	0	0	0	0	0	0.293333	0.416667	0.373333	0	0	0
TRINITY_DN100143_c0_g1	hypothetical protein FH972_021710 [Carpinus fangiana]	0	0	0	0	0	0	0	0	0	0	2.69	0	0	2.31	0	0	0	0	0	0	0	0.896667	0.77	0
TRINITY_DN100146_c0_g1		0	1.28	0	0	0	0	0	0	0	0	0	2.55	0	0	0	0	0	0	0.426667	0	0	0.85	0	0
TRINITY_DN100147_c0_g1	probable mitochondrial phosphate carrier protein [Quercus suber]	0.18	0	0.43	0.05	0.27	0.8	0.11	1.06	0	0.32	0.75	0.43	0.53	0.54	0.61	0.18	0.59	0.44	0.203333	0.373333	0.39	0.5	0.56	0.403333
TRINITY_DN100149_c0_g1	R3H domain-containing protein 2-like [Quercus suber]	0.26	0.1	0.25	0.2	0.18	0.2	0.04	0.03	0.04	0.09	0.39	0.06	0.73	1.2	0.87	0.95	0.8	0.93	0.203333	0.193333	0.036667	0.18	0.933333	0.893333
TRINITY_DN100149_c0_g3		0	0	0	0	0	0	0	0	0	0.34	0	0	0.45	0.36	0.37	0.36	0.7	0.42	0	0	0	0.113333	0.393333	0.493333
TRINITY_DN10014_c0_g1	uncharacterized protein LOC105634608 [Jatropha curcas]	17.45	12.86	11	19.51	16.81	12.12	11.4	34.32	46.08	14.79	17.31	26.41	27.59	25.75	52.8	54.47	32.35	53.2	13.77	16.146667	30.6	19.503333	35.38	46.673333
TRINITY_DN10014_c0_g3	epoxide hydrolase A-like [Prunus dulcis]	0.45	0	0.27	1.45	0	0.78	0	0.52	0.59	0.12	0.15	0.44	2.07	0.63	2.1	3.72	3.22	4.43	0.24	0.743333	0.37	0.236667	1.6	3.79
TRINITY_DN10014_c0_g4		0	0	4.26	4.38	2.16	3.87	0	0	0	15.32	2.31	15.29	0	0	0	0	0	0	1.42	3.47	0	10.973333	0	0
TRINITY_DN10014_c0_g5		0	0	0	0	0	0	0	0	0	0	0	3.83	3.12	0	0	0	0	0	0	0	0	1.276667	1.04	0
TRINITY_DN10014_c1_g1		0	0	0	0	0	0	0	0	0	0	0	0	0	0	0	0	0	0	0	0	0	0	0	0
TRINITY_DN100150_c0_g2	Extra-large guanine nucleotide-binding protein 1 [Vitis vinifera]	1.54	0.57	0	0.71	2.84	0.66	0	2.08	7.11	0.62	1.52	1.67	2.52	2.42	4.63	4.8	0	4.61	0.703333	1.403333	3.063333	1.27	3.19	3.136667
TRINITY_DN100151_c0_g1		0.44	0.17	0.79	0	0.2	0.19	0.21	0.38	0.43	0	0.43	0.32	0	0	0	0.52	0	0.21	0.466667	0.13	0.34	0.25	0	0.243333
TRINITY_DN100154_c0_g1	mitochondrial inner membrane i-AAA protease supercomplex subunit YME1-like [Quercus suber]	0	0	0	0.36	0	0	0	0	0	1.58	0.39	0.86	0.42	0.33	1.01	0.99	0	0	0	0.12	0	0.943333	0.586667	0.33
TRINITY_DN100154_c0_g2	mitochondrial inner membrane i-AAA protease supercomplex subunit YME1-like [Quercus suber]	0	0	0.21	0	0	0.1	0	0	0	1.2	0.23	0.26	1.54	0.49	0.9	0.09	0.19	0.22	0.07	0.033333	0	0.563333	0.976667	0.166667
TRINITY_DN100154_c0_g4	mitochondrial inner membrane i-AAA protease supercomplex subunit YME1-like [Quercus suber]	0.2	0	0	0	0.19	0	0	0.18	0	0.96	0.2	0	0	0.17	1.04	0.16	0.33	0.19	0.066667	0.063333	0.06	0.386667	0.403333	0.226667
TRINITY_DN100155_c0_g1	actin-related protein 2/3 complex subunit 4-like [Quercus suber]	0	0	0	0	0	0.75	0	0	0	0.35	0	1.27	0	0	1.49	0	0	0	0	0.25	0	0.54	0.496667	0
TRINITY_DN100155_c0_g2	actin-related protein 2/3 complex subunit 4-like [Quercus suber]	2.87	1.07	0	1.37	0	0	0	0	0	0	0	0	0	0	0	0	0	0	1.313333	0.456667	0	0	0	0
TRINITY_DN100155_c0_g3	actin-related protein 2/3 complex subunit 4-like [Quercus suber]	0	0	0	0	0	0	0	0	0	1.51	1.84	0	0	2.34	2.41	0.85	0	0	0	0	0	1.116667	1.583333	0.283333
TRINITY_DN100155_c0_g4	actin-related protein 2/3 complex subunit 4-like [Quercus suber]	0	0	0	0	0	0	0	0	0	0	0	0	0	0	0	0	0	3.07	0	0	0	0	0	1.023333
TRINITY_DN100155_c1_g1	actin-related protein 2/3 complex subunit 4-like [Quercus suber]	0	0	0.57	0.35	0.23	0.43	0.25	0	0	5.21	1.12	11.35	0	0	0	0	0	0	0.19	0.336667	0.083333	5.893333	0	0
TRINITY_DN100156_c0_g1		0.17	0.26	0.31	0	0.31	0.29	0	0	0.17	0.13	0	0.62	0	0	0	0.27	0.56	0	0.246667	0.2	0.056667	0.25	0	0.276667
TRINITY_DN100157_c0_g1	meiotically up-regulated gene 56 protein-like [Quercus suber]	0	0	0	0	0	0	0	0	0	0	0	0	1.47	0	1.19	0	0.57	0	0	0	0	0	0.886667	0.19
TRINITY_DN100158_c0_g1		0	0	0	0	0	0	0	0	0	1.1	0	0.49	0	0	0	0.6	1.11	0	0	0	0	0.53	0	0.57
TRINITY_DN100158_c0_g2		0	0	0	1	0	0.91	0	0	0	0	0	1.55	0	0	0	2.98	0	0	0	0.636667	0	0.516667	0	0.993333
TRINITY_DN100158_c0_g3		0	0	0.95	0.48	0	0	0	0	0	0.42	0	1.52	0	0	0	0	0	0	0.316667	0.16	0	0.646667	0	0
TRINITY_DN100158_c0_g4		0	0.19	0.22	0.33	0	0.1	0	0	0.24	0.77	0.24	0.53	0	0	0	0.38	0.5	0	0.136667	0.143333	0.08	0.513333	0	0.293333
TRINITY_DN100158_c0_g5		0	0	0	0	0.35	0	0	0	0	0	0	1.37	0.4	0	0	0.62	0.62	0	0	0.116667	0	0.456667	0.133333	0.413333
TRINITY_DN10015_c0_g1		0	0	3	0	4.87	5.13	0	0	0	2.14	2.62	4.79	0	0	0	0.58	0	0	1	3.333333	0	3.183333	0	0.193333
TRINITY_DN100162_c0_g1		0.36	1.36	0	1.97	0.33	0	0	0	0	0	0.35	0	0	0	0	0	0	0	0.573333	0.766667	0	0.116667	0	0
TRINITY_DN100165_c0_g1		0	0	0	0	0	0	0	0	0	1.88	1.27	0.31	1.77	0.18	0.37	0	0	0	0	0	0	1.153333	0.773333	0
TRINITY_DN100166_c0_g1	eukaryotic translation initiation factor 5A-like [Quercus suber]	0	0	0	0	0	0	0	0	0	0	7.09	11.25	0	0	0	0	0	0	0	0	0	6.113333	0	0
TRINITY_DN100167_c0_g1	cell wall alpha-1,3-glucan synthase ags1-like [Quercus suber]	0	0	0	0	0	0	0	0	0	0.91	0	0.14	0	0.48	0.65	0	0	0	0	0	0	0.35	0.376667	0
TRINITY_DN100167_c0_g2	cell wall alpha-1,3-glucan synthase ags1-like [Quercus suber]	0	0	0	0	0	0	0	0	0	1.01	0	0	0	0.24	0.12	0.11	0.35	0.4	0	0	0	0.336667	0.12	0.286667
TRINITY_DN100168_c0_g2		0	0	0	0	0	0	2.84	0	0	0	0	0	0	0	0	3.27	0	0	0	0	0.946667	0	0	1.09
TRINITY_DN100169_c0_g1	probable inactive reductase easA [Quercus suber]	0	0	0	0	0	0	0	0.33	0	0.1	0	0	0.64	0.84	1.72	0.3	0	0.24	0	0	0.11	0.033333	1.066667	0.18
TRINITY_DN100169_c0_g4	LEDI-5a protein [Lithospermum erythrorhizon]	0	0	0	0	0	0	0	0	0	0.7	0	0.95	0	1.82	4.46	0	0	0	0	0	0	0.55	2.093333	0
TRINITY_DN10016_c0_g1	hypothetical protein VITISV_042643 [Vitis vinifera]	2.99	2.8	1.63	2.46	1.65	2.26	3.71	2.05	3.2	2.38	1.1	1.81	0.32	1.07	1.43	1.29	1.06	1.41	2.473333	2.123333	2.986667	1.763333	0.94	1.253333
TRINITY_DN100170_c0_g1	cytoskeletal signaling protein slm1-like [Quercus suber]	0.17	0	0	0.31	0.39	0	0	0.58	0.16	0.2	0.33	0	0.42	0.64	0.94	0	0	0.08	0.056667	0.233333	0.246667	0.176667	0.666667	0.026667
TRINITY_DN100170_c0_g4	hypothetical protein FH972_026273 [Carpinus fangiana]	0.13	0	0	0	0.24	0.33	0.38	0	0.13	0.41	0.26	0.1	1.98	1.31	1.34	0.2	0.43	0.37	0.043333	0.19	0.17	0.256667	1.543333	0.333333
TRINITY_DN100173_c0_g1		0	0	0.51	1.05	0	0	0	0	0.58	0	0	0.41	0.61	0	1.45	0	0	0	0.17	0.35	0.193333	0.136667	0.686667	0
TRINITY_DN100174_c0_g2	rotenone-insensitive NADH-ubiquinone oxidoreductase, mitochondrial-like [Quercus suber]	0	0	0	0	0	0	0	0	0.34	0	0	0.49	2.1	0	0.86	0.27	0.27	0.32	0	0	0.113333	0.163333	0.986667	0.286667
TRINITY_DN100175_c0_g1		11.32	17.84	8.11	8.35	20	9.76	14.53	10.43	20.74	20.76	32.78	16.62	11.47	14.97	8.9	6.05	23.62	23.16	12.423333	12.703333	15.233333	23.386667	11.78	17.61
TRINITY_DN100176_c0_g1		0	0.39	0.47	0	0	0	0	0.92	0.52	0	0	0	0.55	0.43	0	0	0	0	0.286667	0	0.48	0	0.326667	0
TRINITY_DN100179_c0_g1	GTP-binding protein rho2-like [Quercus suber]	0	0	0	0.06	0	0	0	0	0	0.41	0.32	0.14	0.65	0.05	0.84	0.25	0.05	0.06	0	0.02	0	0.29	0.513333	0.12
TRINITY_DN10017_c0_g1	hypothetical protein FH972_021323 [Carpinus fangiana]	0.41	0.67	6.33	3.03	7.99	2.52	17.87	0.23	1.64	22.15	4.31	31.1	0.04	0.04	0	0.05	0.05	0.09	2.47	4.513333	6.58	19.186667	0.026667	0.063333
TRINITY_DN10017_c1_g1	hypothetical protein FH972_021323 [Carpinus fangiana]	0	0	0	0	4.18	0	6.38	0	2.26	1.85	2.23	0	0	0	0	0	0	0	0	1.393333	2.88	1.36	0	0
TRINITY_DN10017_c1_g2	hypothetical protein FH972_021323 [Carpinus fangiana]	0	0.61	0	0.76	0	0	3.87	0	0	0	0	2.35	0	0	0	0	0	0	0.203333	0.253333	1.29	0.783333	0	0
TRINITY_DN100180_c0_g1	putative D-arabinono-1,4-lactone oxidase [Quercus suber]	0	0	0.07	0	0	0	0	0.07	0.15	0.24	0	0.06	0.78	0.9	0.79	0.59	0.9	0.07	0.023333	0	0.073333	0.1	0.823333	0.52
TRINITY_DN100180_c0_g2	putative D-arabinono-1,4-lactone oxidase [Quercus suber]	0	0	0	0	0	0	0	0.14	0	1.26	0.16	0.12	0.81	0.53	1.22	0.38	0.66	0.3	0	0	0.046667	0.513333	0.853333	0.446667
TRINITY_DN100180_c0_g3	putative D-arabinono-1,4-lactone oxidase [Quercus suber]	0	0	0	0	0	0	0	0	0	0.88	2.14	0	0	0.91	1.88	3.02	0	3.26	0	0	0	1.006667	0.93	2.093333
TRINITY_DN100181_c0_g1	E3 ubiquitin-protein ligase hel2-like [Quercus suber]	0	0.34	0	0	0	0	0	0.4	0	0	0	0.66	0	0	0	1.52	0	0	0.113333	0	0.133333	0.22	0	0.506667
TRINITY_DN100182_c0_g2		0	0	0	0	0	0	0	0	0	0.44	0.54	0.2	0.28	0	0.23	0	0	0	0	0	0	0.393333	0.17	0
TRINITY_DN100183_c0_g1		0.23	0	0.2	0.42	0	0	0.22	0.59	0.23	0.18	0	0.17	0	0	0.19	0	0	0.22	0.143333	0.14	0.346667	0.116667	0.063333	0.073333
TRINITY_DN100183_c0_g3		0	0	0.66	0.67	0.33	0.63	0.7	0.32	0	0.58	0	0	0	0.3	0.31	0.3	0	0	0.22	0.543333	0.34	0.193333	0.203333	0.1
TRINITY_DN100184_c0_g2		0	1.57	0	2.05	0	0	0	0	0	0	0	0	0	0	0	0	0	0	0.523333	0.683333	0	0	0	0
TRINITY_DN100184_c0_g3		0	0	0	0	0	0	0	0	0	0	0	0	0	0	0	0	0.99	0	0	0	0	0	0	0.33
TRINITY_DN100184_c0_g4	uncharacterized protein LOC116120656 isoform X1 [Pistacia vera]	16.7	18.37	18.03	17.85	18.95	17.28	20.17	16.62	20.19	7.09	12.91	4.31	14.98	11.6	12.66	13.15	15.59	14.11	17.7	18.026667	18.993333	8.103333	13.08	14.283333
TRINITY_DN100184_c0_g5		0.55	1.25	0.5	0	0	0.95	1.59	0	0.56	0.89	0.55	0.4	0	0.46	0.47	0	0	0	0.766667	0.316667	0.716667	0.613333	0.31	0
TRINITY_DN100185_c0_g1		0.67	0	0.2	0	2.26	1.15	1.95	0.2	0.45	0.18	0	0	1.38	0.56	0.19	0	0	0.21	0.29	1.136667	0.866667	0.06	0.71	0.07
TRINITY_DN100188_c0_g1		0	0	0	0	0	0	0	0	0	1.4	0	5.38	0	0	0	0	0	0	0	0	0	2.26	0	0
TRINITY_DN10018_c0_g1	hypothetical protein Lal_00008640, partial [Lupinus albus]	19.18	19.74	18.03	15.14	17.82	18.98	5.71	14.2	2.27	18.82	11.56	39.75	81.83	88.49	73.46	86.39	59.05	66.16	18.983333	17.313333	7.393333	23.376667	81.26	70.533333
TRINITY_DN100190_c0_g1	uncharacterized RNA-binding protein C17H9.04c-like [Quercus suber]	0	0	0.36	0	0	0	0	0	0	0	0	0	0	0	0	0.33	1.96	0	0.12	0	0	0	0	0.763333
TRINITY_DN100190_c0_g2	uncharacterized RNA-binding protein C17H9.04c-like [Quercus suber]	0	0.11	0	0	0	0.12	0	0	0	0.46	0	0.21	0	0	0	0.8	0.48	0	0.036667	0.04	0	0.223333	0	0.426667
TRINITY_DN100190_c0_g3	uncharacterized RNA-binding protein C17H9.04c-like [Quercus suber]	0	0	0.11	0.22	0.22	0	0	0.41	0	0.56	0	0.26	0	0	0	0.19	0.2	0.22	0.036667	0.146667	0.136667	0.273333	0	0.203333
TRINITY_DN100190_c1_g5	uncharacterized RNA-binding protein C17H9.04c-like [Quercus suber]	0	0	0	0	0	0	0	0	0	0.17	0.21	0.31	1.1	0.36	1.27	0.17	0.35	0	0	0	0	0.23	0.91	0.173333
TRINITY_DN100190_c2_g1	uncharacterized RNA-binding protein C17H9.04c-like [Quercus suber]	0.27	0.05	0.3	0	0.06	0.09	0.13	0.08	0.06	0.37	0.33	0.15	0.98	0.97	0.61	1.12	0.83	0.74	0.206667	0.05	0.09	0.283333	0.853333	0.896667
TRINITY_DN100192_c0_g1		0	0.16	0	0.38	0	0	0	0	0	1	0.21	1.38	0	0	0	0.84	1.21	0.6	0.053333	0.126667	0	0.863333	0	0.883333
TRINITY_DN100192_c0_g2		0	0	0	0.5	1	0	0	0	0	0.44	0.27	1.39	0	0	0.7	0.22	0.67	0.26	0	0.5	0	0.7	0.233333	0.383333
TRINITY_DN100192_c0_g3	membrane protein, partial [Lavandula angustifolia]	0.13	0	0.36	0.48	0.12	0.11	0	0	0	0.31	0.26	0.58	0	0	0.22	0.61	0.43	0.37	0.163333	0.236667	0	0.383333	0.073333	0.47
TRINITY_DN100193_c0_g1	predicted protein [Hordeum vulgare subsp. vulgare]	0.28	0.64	0	0.26	0	0	0.81	0	0	0	0.83	1.23	0	0.23	0	2.28	0.46	1.08	0.306667	0.086667	0.27	0.686667	0.076667	1.273333
TRINITY_DN100193_c0_g2	PREDICTED: ervatamin-B-like [Vigna angularis]	0	0.22	0	0.29	0	0.51	0.54	0	0	0	0.61	0.21	0	0.24	0	3.99	1.44	0.87	0.073333	0.266667	0.18	0.273333	0.08	2.1
TRINITY_DN100195_c0_g1		0	0	0	1.93	0	0	0	0	3.16	1.68	0	0	0	0	0	0.95	0.84	0	0	0.643333	1.053333	0.56	0	0.596667
TRINITY_DN100198_c0_g1		0	0.3	0.35	0	0	0.33	0.37	0	0	0.62	0	0	0	0	0	0.32	0	0.38	0.216667	0.11	0.123333	0.206667	0	0.233333
TRINITY_DN100199_c0_g1	dual specificity protein phosphatase 1 [Morus notabilis]	0.14	0.55	0.13	0	0	0.12	0.14	0	0	0.45	0	0.63	0	0	0.12	1.12	0.59	0.54	0.273333	0.04	0.046667	0.36	0.04	0.75
TRINITY_DN10019_c0_g1	hypothetical protein F0562_001920 [Nyssa sinensis]	4.71	4.43	3.34	3.07	3.83	3.02	3.89	4.59	3.72	4.08	4.05	3.8	4.48	3.52	5.4	4.63	4.64	5.33	4.16	3.306667	4.066667	3.976667	4.466667	4.866667
TRINITY_DN10019_c1_g1		0	4.76	1.44	0.74	2.93	4.1	1.52	1.43	2.43	0.64	4.71	0.58	2.6	2.65	1.37	1.42	3.22	4.74	2.066667	2.59	1.793333	1.976667	2.206667	3.126667
TRINITY_DN1001_c0_g1	hypothetical protein FH972_000251 [Carpinus fangiana]	15.34	13.81	15.52	10.17	12.06	15.24	11.93	14.99	11.16	5.44	8.98	3.74	8.09	5.76	6.01	9.39	10.08	7.95	14.89	12.49	12.693333	6.053333	6.62	9.14
TRINITY_DN100201_c0_g1	caffeine resistance protein 5-like [Quercus suber]	0	0	0	0	0	0.73	0	3.05	0	0.68	0	0	0	0	0	0	0	0	0	0.243333	1.016667	0.226667	0	0
TRINITY_DN100202_c0_g1	UPF0045 protein ECM15-like [Quercus suber]	0.33	0.49	0	0.3	0	0.84	0	0.86	0	0	0	0.24	0	0.54	0.55	0.53	1.33	0.31	0.273333	0.38	0.286667	0.08	0.363333	0.723333
TRINITY_DN100203_c0_g1		0	0.19	0	0	0.46	0.65	0	0	0	0	0.5	0.18	0	0.21	0.86	0	0.83	0.24	0.063333	0.37	0	0.226667	0.356667	0.356667
TRINITY_DN100204_c0_g1		0	0	0	0	0	0	0	0.14	0	1.02	0.32	0.12	0.16	1.21	1.79	0.64	0.4	0.15	0	0	0.046667	0.486667	1.053333	0.396667
TRINITY_DN100204_c0_g2		0	0	0	0	0	0	0	0	0.77	0.61	0	0	1.64	0	0	0.67	0.61	0.75	0	0	0.256667	0.203333	0.546667	0.676667
TRINITY_DN100206_c0_g1	60S ribosomal protein L34-A-like [Quercus suber]	0	0.3	0.72	1.83	0.73	0.34	0.76	0.35	0.4	7.33	0	0.29	0	0	0	2.31	3.9	0	0.34	0.966667	0.503333	2.54	0	2.07
TRINITY_DN100209_c0_g2	leptomycin B resistance protein pmd1-like [Quercus suber]	0	0.57	0	0	0	0.32	0	0	0	0.6	0.74	0.27	0	0	0	0	0.62	0.73	0.19	0.106667	0	0.536667	0	0.45
TRINITY_DN10020_c0_g1		0	0	0	0	0	9.05	0	0	0	0	0	0	4.56	3.19	0	0	2.94	3.9	0	3.016667	0	0	2.583333	2.28
TRINITY_DN100210_c0_g1	putative disease resistance protein RGA1 [Prunus dulcis]	0	0	0	0	0	0	0.94	0	0	0	0	0	0	0.82	0	1.77	0.85	0.51	0	0	0.313333	0	0.273333	1.043333
TRINITY_DN100211_c0_g1	uncharacterized protein LOC111987864 [Quercus suber]	0	0.24	0.09	0.09	0.09	0.17	0.1	0	0.1	0.32	0.2	0.15	1.85	1.02	0.87	0.39	0.93	0.1	0.11	0.116667	0.066667	0.223333	1.246667	0.473333
TRINITY_DN100211_c0_g2	uncharacterized protein LOC111987864 [Quercus suber]	0	0	0	0	0	0.33	0	0	0	0.31	1.15	0	0	0	0	0.32	0.32	0	0	0.11	0	0.486667	0	0.213333
TRINITY_DN100218_c0_g1		0.05	0.17	0.11	0.07	0.07	0.1	0.07	0.06	0.07	0.54	0.29	1.06	0.05	0	0.25	0.74	0.61	0.31	0.11	0.08	0.066667	0.63	0.1	0.553333
TRINITY_DN100219_c0_g2	enolase [Glycine max]	0.19	0.14	0	0.17	0.17	0	0	0.33	0.19	0.6	0	0.27	0	0	0.8	0.89	0.15	0	0.11	0.113333	0.173333	0.29	0.266667	0.346667
TRINITY_DN10021_c0_g1	PREDICTED: ADP-ribosylation factor-like protein 5 [Theobroma cacao]	25.02	24.74	20.53	29.63	24.97	25.53	19.64	21.5	27.62	30.64	25.31	27.42	30.27	29.48	25.19	23.89	27.4	27.29	23.43	26.71	22.92	27.79	28.313333	26.193333
TRINITY_DN100222_c0_g1	hypothetical protein FH972_024262 [Carpinus fangiana]	0.23	0.18	0	0	0	0	0	0	0.23	0	0	0.17	0.95	0	0.39	0.19	0.19	0.44	0.136667	0	0.076667	0.056667	0.446667	0.273333
TRINITY_DN100228_c0_g1		0.59	0.44	0	0	0	0	1.68	2.1	0	0	1.16	0.85	0.63	0	0	0	0.48	0.58	0.343333	0	1.26	0.67	0.21	0.353333
TRINITY_DN100228_c0_g2		0.43	0.65	1.17	0.4	1.19	1.11	0.83	0.76	0.87	1.38	0.85	0.62	0	0.72	0	1.08	0.35	0	0.75	0.9	0.82	0.95	0.24	0.476667
TRINITY_DN10022_c0_g1		2.92	2.63	2.74	1.85	2.5	2.65	6.14	1.75	2.21	0.8	1.65	1.31	1.45	1.01	1.55	0.96	1.99	1.34	2.763333	2.333333	3.366667	1.253333	1.336667	1.43
TRINITY_DN10022_c1_g1		1.18	2.08	0.81	0	0.72	1.35	0.76	0.35	0.79	0	0.38	0.28	0	0	0	0	0.32	0	1.356667	0.69	0.633333	0.22	0	0.106667
TRINITY_DN100233_c0_g2	peptidyl-prolyl cis-trans isomerase-like [Quercus suber]	2.51	0.6	0	0.72	0.62	0	0.19	1.18	0	6.41	2.27	0.98	1.21	1.59	3.71	2.28	0.55	0.72	1.036667	0.446667	0.456667	3.22	2.17	1.183333
TRINITY_DN100234_c0_g1	acetyl-CoA carboxylase-like [Quercus suber]	0	0	0	0	0	0	0	0	0	0.67	0	0.2	0	0.7	0.72	0.68	0	0	0	0	0	0.29	0.473333	0.226667
TRINITY_DN100235_c0_g1	uncharacterized protein LOC112020400 [Quercus suber]	0	0	0	0	0.11	0	0	0	0	0.68	0.24	1.36	0	0	0.21	0.19	0.2	0.12	0	0.036667	0	0.76	0.07	0.17
TRINITY_DN100235_c0_g2		0	0	0	0	1.35	0	0	0	0	0	0	1.06	0	0	0	0	0	0	0	0.45	0	0.353333	0	0
TRINITY_DN100236_c0_g1		0	1.13	0	0	0	0	0	0	0	0	0	1.12	0	0	0	4.52	0	0	0.376667	0	0	0.373333	0	1.506667
TRINITY_DN100237_c0_g1		0.4	0	0.36	0	0.37	0.34	1.15	0	0.4	0.64	0	0	0	0	0.34	0	0	0	0.253333	0.236667	0.516667	0.213333	0.113333	0
TRINITY_DN100237_c0_g2		0	0	0.32	0	0.16	0.52	0.09	0.08	0.09	0.21	0.17	0.26	0.09	0.15	0.15	0.07	0.15	0.08	0.106667	0.226667	0.086667	0.213333	0.13	0.1
TRINITY_DN100238_c0_g1	Retrovirus-related Pol polyprotein from transposon TNT 1-94 [Vitis vinifera]	0	0	0	0.8	0	1.49	0	2.3	0	0	0	0	0	0.36	0.74	0.73	0	0	0	0.763333	0.766667	0	0.366667	0.243333
TRINITY_DN100239_c0_g1		0.5	0.19	0.23	1.37	0.46	0.21	0	0.22	0	0	0	0	0	0	0	0	0	0	0.306667	0.68	0.073333	0	0	0
TRINITY_DN10023_c0_g1		0.95	1.45	1.54	1.87	1.93	0.36	0.38	0	2.16	2.85	5.1	2.05	4.69	0.16	1.01	0.81	3.68	0.18	1.313333	1.386667	0.846667	3.333333	1.953333	1.556667
TRINITY_DN100242_c0_g1	uncharacterized protein LOC112036865 [Quercus suber]	0	0	0	0	0	0	0	0	0	0	0.68	0	0.74	0	0.59	0	0	0	0	0	0	0.226667	0.443333	0
TRINITY_DN100242_c0_g2	uncharacterized protein LOC112036865 [Quercus suber]	0	0	0	0.32	0	0	0	0	0	0	0	0.25	1.83	0.29	0	0	0	0	0	0.106667	0	0.083333	0.706667	0
TRINITY_DN100243_c0_g1		0.42	0	0.23	0.08	0.15	0.36	0.66	0.14	0.41	2.33	2.16	1.62	2.81	1.28	3.98	2.22	4.35	1.73	0.216667	0.196667	0.403333	2.036667	2.69	2.766667
TRINITY_DN100243_c0_g2		0	0	0	0	0	0	0	0	0	1.38	0.56	1.66	0.61	0.95	0.49	0	0.47	1.12	0	0	0	1.2	0.683333	0.53
TRINITY_DN100245_c0_g1	protein BOLA1, chloroplastic-like [Asparagus officinalis]	0	0	0.21	0.34	0.44	0.74	0.12	0	0	8.35	1.3	13.44	0	0.09	0	0	0	0	0.07	0.506667	0.04	7.696667	0.03	0
TRINITY_DN100247_c0_g1		0.42	0.32	0	0.77	0.38	0.9	0	0.18	0.84	0	0	0	0.22	0	0	0.17	0.35	0.2	0.246667	0.683333	0.34	0	0.073333	0.24
TRINITY_DN100248_c0_g1		5.81	0	0	0	2.81	0	0	0	0	0	2.99	0	0	2.58	0	0	0	0	1.936667	0.936667	0	0.996667	0.86	0
TRINITY_DN100249_c0_g1	putative pre-mRNA-splicing factor ATP-dependent RNA helicase DEAH9 [Vitis vinifera]	0	0	0	0	0	0	4.32	1.38	0	0	0	1.1	1.73	0	0	0	0	0	0	0	1.9	0.366667	0.576667	0
TRINITY_DN10024_c0_g1	disease resistance protein RPM1-like [Ziziphus jujuba]	21.3	22.22	1.69	25.22	8.59	1.6	0	0	0	0	0	0	10.27	14.81	13.67	3.39	3.77	4.66	15.07	11.803333	0	0	12.916667	3.94
TRINITY_DN10024_c0_g2	disease resistance protein RPM1-like [Durio zibethinus]	8.34	2.48	0	23.99	4.73	7.18	8.07	0	0	0	0	0	9.8	1.44	3.03	0	0	0	3.606667	11.966667	2.69	0	4.756667	0
TRINITY_DN100250_c0_g1	hypothetical protein CRG98_019800 [Punica granatum]	0	0	0.55	0.56	0.11	0.31	0	0	0	0.1	0.24	0.63	0.25	0	0.1	0	0	0	0.183333	0.326667	0	0.323333	0.116667	0
TRINITY_DN100250_c0_g2	TMV resistance protein N-like [Pyrus ussuriensis x Pyrus communis]	0	0	0	0.46	0	0	1.42	0	1	0	0	0	0.52	0.82	0.84	0.83	0	0.96	0	0.153333	0.806667	0	0.726667	0.596667
TRINITY_DN100250_c0_g3	PREDICTED: TMV resistance protein N-like [Eucalyptus grandis]	0	0	2.16	0	0	3.93	0	0	0	1.95	0	2.87	0	0	0	0	0	0	0.72	1.31	0	1.606667	0	0
TRINITY_DN100250_c1_g1	hypothetical protein CRG98_019800 [Punica granatum]	0.99	2.38	1.44	2.96	0	0.68	2.19	1.43	0.81	0	1.57	0.58	0	0	0	0	1.29	0.79	1.603333	1.213333	1.476667	0.716667	0	0.693333
TRINITY_DN100253_c0_g1		0.95	0	0	0	0	0	0	0	0	1.25	0	0.69	0	0	0.27	0.26	0.51	0.3	0.316667	0	0	0.646667	0.09	0.356667
TRINITY_DN100256_c0_g2		1.69	3.77	0	0	0	0	0	0	1.58	0	0	0	0	0	0	0	0	0	1.82	0	0.526667	0	0	0
TRINITY_DN100257_c0_g1		0	0.32	2.14	0	0	0	7.27	5.26	7.74	2.74	0	1.24	0	0	0	1.94	6.16	1.97	0.82	0	6.756667	1.326667	0	3.356667
TRINITY_DN10025_c0_g1	PREDICTED: TMV resistance protein N [Vitis vinifera]	0	0	2.09	0	0	0	9.38	0	0	7.63	2.27	5.05	0	0	0	7.6	1.56	5.82	0.696667	0	3.126667	4.983333	0	4.993333
TRINITY_DN10025_c0_g2	TMV resistance protein N-like [Pyrus ussuriensis x Pyrus communis]	0	0	0	0	0	0.07	0.16	0	0	0.2	0.25	0.04	0	0.14	0.07	1.34	0.28	0.93	0	0.023333	0.053333	0.163333	0.07	0.85
TRINITY_DN10025_c0_g3		0	0	0	0	0	0	0	0	0	0	0	0	0	0	0	1.18	1.91	2.74	0	0	0	0	0	1.943333
TRINITY_DN100261_c0_g3	hypothetical protein FH972_021765 [Carpinus fangiana]	0	0.08	0	0	0	0	0.3	0.09	0.1	0.24	0.2	0.3	0	0.17	0.71	0.16	0.43	0.29	0.026667	0	0.163333	0.246667	0.293333	0.293333
TRINITY_DN100261_c0_g5	virulence protein SSD1-like [Quercus suber]	0	0	0	0	0	0	0	0	0	0	0	0	0	2.71	0	0	0	0	0	0	0	0	0.903333	0
TRINITY_DN100263_c0_g1		0	0.69	0	0	0.85	0	0	0	0	0	0	0	0	0	0.79	0.84	0	0.92	0.23	0.283333	0	0	0.263333	0.586667
TRINITY_DN100263_c0_g2		0	0	0	0.83	0	0.77	0	0.81	0.91	0	0.88	0	0	0	0	0	0	2.67	0	0.533333	0.573333	0.293333	0	0.89
TRINITY_DN100263_c0_g3		0.43	0	0	0.4	0.4	0	0	1.15	0	0	0.85	0	0	0	0	0	0	1.26	0.143333	0.266667	0.383333	0.283333	0	0.42
TRINITY_DN100265_c0_g1		0.2	0.08	0	0	0	0	0.1	0	0.1	0.08	0	0.07	0.1	0.26	0.52	0.08	0.34	0.1	0.093333	0	0.066667	0.05	0.293333	0.173333
TRINITY_DN100265_c0_g4		0	0	0	0.37	0	0	0	0	0	0.32	0	0.29	1.7	0	0	0.34	0.33	0	0	0.123333	0	0.203333	0.566667	0.223333
TRINITY_DN100265_c0_g5		0.18	0.08	0.02	0.22	0.06	0.22	0.08	0.07	0.2	0.34	0.18	0.29	0.39	0.36	0.75	0.28	0.68	0.24	0.093333	0.166667	0.116667	0.27	0.5	0.4
TRINITY_DN100265_c0_g6		0.43	0	0	0	0	0	0	0	0.43	0	0.84	0	0	0	0	0.35	0	0	0.143333	0	0.143333	0.28	0	0.116667
TRINITY_DN100266_c0_g1	probable di- and tripeptidase DUG2 [Quercus suber]	0	0	0	0	0	0	0	0	0	0	0	0.85	0	0	0	0.64	0.95	0.38	0	0	0	0.283333	0	0.656667
TRINITY_DN100267_c0_g1		0.13	0.1	0.79	0.34	0.11	0.75	0.97	0.16	1.2	0.1	0.12	0.09	0	0.36	0	0	0.1	0.12	0.34	0.4	0.776667	0.103333	0.12	0.073333
TRINITY_DN10026_c0_g1	putative disease resistance protein [Vitis vinifera]	58.09	47.35	54.69	72.22	47.81	54.71	38.54	83.91	71	29.63	36.9	15.96	47.57	21.75	31.32	18.79	20.94	21.62	53.376667	58.246667	64.483333	27.496667	33.546667	20.45
TRINITY_DN10026_c0_g2	PREDICTED: disease resistance RPP8-like protein 3 [Vitis vinifera]	14.48	9.36	0	10.58	4.7	4.21	0.35	0.35	0.17	0.07	0	0.07	8.72	8.35	8.7	5.32	6.36	6.56	7.946667	6.496667	0.29	0.046667	8.59	6.08
TRINITY_DN100271_c0_g1	nodulation-signaling pathway 2 protein [Ricinus communis]	0	0	0	0.1	0.41	0.1	0.11	0.39	0.22	0.44	0.11	0.33	0.23	0.94	1.16	0	0	0	0	0.203333	0.24	0.293333	0.776667	0
TRINITY_DN100275_c0_g1	mitochondrial import inner membrane translocase subunit tim23-like [Quercus suber]	0.27	0	0	0	0	0	0	0.24	0.27	0.44	0.27	0	0.57	0.23	0.93	0.66	0.22	0.26	0.09	0	0.17	0.236667	0.576667	0.38
TRINITY_DN100275_c0_g2	mitochondrial import inner membrane translocase subunit tim23-like [Quercus suber]	0	0	0	0	0	0	0.35	0	0	0.58	0.71	0.52	0.38	0.3	3.69	0	0.3	0	0	0	0.116667	0.603333	1.456667	0.1
TRINITY_DN100277_c0_g1		0.28	0.21	0	0.26	0.26	0	0.27	0.25	0.28	1.12	1.38	1.43	0	0.7	1.67	0.23	0.23	0.27	0.163333	0.173333	0.266667	1.31	0.79	0.243333
TRINITY_DN100278_c0_g1		1.01	0	0	0	1.88	0	0	0.92	2.08	1.66	1.01	0	1.13	0	0	0	0	0	0.336667	0.626667	1	0.89	0.376667	0
TRINITY_DN100278_c0_g2		0.39	0.51	0.12	0.48	0.12	0.67	0.57	0.5	0.45	0.26	0.97	0.19	0.2	0.05	0.06	0.05	0	0.3	0.34	0.423333	0.506667	0.473333	0.103333	0.116667
TRINITY_DN100279_c0_g1		0	0	0	0	0	0.4	0.22	0	0	0.55	0.23	2.03	0	0	0	0	0	0	0	0.133333	0.073333	0.936667	0	0
TRINITY_DN100279_c0_g2	hypothetical protein FH972_022532 [Carpinus fangiana]	0	0	0	0	0	0.45	0	0	0	0.94	0.26	1.74	0	0	0	0	0	0	0	0.15	0	0.98	0	0
TRINITY_DN10027_c0_g1	DNA-directed RNA polymerase III subunit RPC8-like [Vitis riparia]	17.56	16.21	14.2	23.21	21.78	19.05	21.49	11.76	12.19	8.29	10.28	4.94	20.08	15.37	13.31	10.64	13.91	12.12	15.99	21.346667	15.146667	7.836667	16.253333	12.223333
TRINITY_DN100280_c0_g1	60S ribosomal protein L19-like, partial [Rhodamnia argentea]	0.35	0.4	0	0.79	0.32	0.3	0	0.15	0.52	0.69	0.34	0.38	0.53	0.29	0.15	0.14	0.43	0.49	0.25	0.47	0.223333	0.47	0.323333	0.353333
TRINITY_DN100280_c1_g1	60S ribosomal protein L19-like, partial [Rhodamnia argentea]	1.03	0.45	0.8	0.67	4.16	0.75	0.85	0.51	0.14	1.51	0.72	0.32	2.09	0.49	0.75	0.46	1.09	0.96	0.76	1.86	0.5	0.85	1.11	0.836667
TRINITY_DN100281_c0_g1		1.02	0.39	0	0	0	0	0.49	0	0	0.41	0	0	0	0	1.31	0	0.42	0	0.47	0	0.163333	0.136667	0.436667	0.14
TRINITY_DN100283_c0_g1	elongation factor 1-beta [Aegilops tauschii subsp. tauschii]	0	0.96	0.56	0.38	0.38	0.36	0	0	0.41	0.33	1.23	0	0.85	0	0	0.83	1.03	0.2	0.506667	0.373333	0.136667	0.52	0.283333	0.686667
TRINITY_DN100284_c0_g1		1.11	0	1	0	0	0	0.53	0	0	0.89	0.55	2	0	0	0	0.47	0.45	0	0.703333	0	0.176667	1.146667	0	0.306667
TRINITY_DN100285_c0_g1		0	0.17	0	0.1	0.1	0	0	0	0.32	1.03	0.64	0.48	0.55	0.18	0.28	0.25	0.09	2.44	0.056667	0.066667	0.106667	0.716667	0.336667	0.926667
TRINITY_DN100287_c0_g1	PREDICTED: 40S ribosomal protein S28-B [Pyrus x bretschneideri]	0.39	0	0	0	0	0.33	0.43	0.13	0.14	3.15	1.53	0.99	3.48	3.75	4.27	2.53	4.61	0.96	0.13	0.11	0.233333	1.89	3.833333	2.7
TRINITY_DN100287_c0_g2	PREDICTED: 40S ribosomal protein S28-B [Pyrus x bretschneideri]	0	0	0	0	0	1.19	0	0	0	1.14	0	4.06	0	0	1.23	0	1.13	2.83	0	0.396667	0	1.733333	0.41	1.32
TRINITY_DN100287_c0_g3	PREDICTED: 40S ribosomal protein S28-B [Pyrus x bretschneideri]	0	0	0	0.18	0	0	0.76	0.85	0.39	2.49	0.77	2.58	1.21	4.59	5.19	4.37	7.92	3.72	0	0.06	0.666667	1.946667	3.663333	5.336667
TRINITY_DN100288_c0_g1		0	0.45	0.7	0	0.18	0	0.38	0.51	0.19	0.46	0	0.14	0	0	0.5	0.15	0	0.18	0.383333	0.06	0.36	0.2	0.166667	0.11
TRINITY_DN100289_c0_g1	uncharacterized protein LOC112003180 [Quercus suber]	0	0	0	0	0	0.58	0.64	0.61	0	0	0.67	0	0	0	1.15	0	0	0	0	0.193333	0.416667	0.223333	0.383333	0
TRINITY_DN100289_c0_g2	uncharacterized protein LOC112019121 [Quercus suber]	0	0	0	0	0	0.16	0	0	0.18	0.74	0.18	0.27	0.38	0.62	1.27	0.29	0.31	0	0	0.053333	0.06	0.396667	0.756667	0.2
TRINITY_DN100289_c1_g1	uncharacterized protein LOC112003180 [Quercus suber]	0.29	0.33	0.39	0.13	0.13	0.12	0.14	0.37	0.14	0.34	0.42	0.42	0	0	0	0.89	0.7	0.13	0.336667	0.126667	0.216667	0.393333	0	0.573333
TRINITY_DN10028_c0_g1	G-type lectin S-receptor-like serine/threonine-protein kinase At2g19130 [Camellia sinensis]	0	0	5.56	0.95	3.76	2.62	2.92	0.92	11.03	1.66	2.02	4.61	9.05	1.71	2.74	0	0	0	1.853333	2.443333	4.956667	2.763333	4.5	0
TRINITY_DN100290_c0_g1		0	0	0	0	0	0	0.54	0	0	1.82	0	0.82	0	0	0	0	0	0	0	0	0.18	0.88	0	0
TRINITY_DN100291_c0_g2	NADP-dependent oxidoreductase RED1-like [Quercus suber]	0	0	0	0.14	0.14	0	0.3	0	0	0.61	0.46	1.36	0.32	0	0.4	0.12	0	0	0	0.093333	0.1	0.81	0.24	0.04
TRINITY_DN100291_c0_g3	hypothetical protein FH972_026569 [Carpinus fangiana]	0	0	0	0	0	0	0.07	0.19	0	0.64	0.36	0.71	0.37	0.25	1.84	0.06	0.55	0.07	0	0	0.086667	0.57	0.82	0.226667
TRINITY_DN100292_c0_g1		0.7	0	0	0	1.29	0	0	0	0.71	0	0	0	0.73	0	1.2	0	0.57	0	0.233333	0.43	0.236667	0	0.643333	0.19
TRINITY_DN100293_c0_g2	uncharacterized protein C23C11.06c-like [Quercus suber]	0.07	0.05	0.03	0.03	0	0.03	0.16	0.03	0.16	1.1	0.3	0.27	1.77	1.57	1.71	1.02	1.47	0.19	0.05	0.02	0.116667	0.556667	1.683333	0.893333
TRINITY_DN100293_c0_g3	uncharacterized protein C23C11.06c-like, partial [Quercus suber]	0	0	0	1.08	0	0	0	0	0	0	0	0	0	1.93	2	0	0	0	0	0.36	0	0	1.31	0
TRINITY_DN100293_c0_g4	uncharacterized protein C23C11.06c-like, partial [Quercus suber]	0	0.63	0.15	0	0	0.14	0	0	0	0.39	0.32	0	0	0.82	0.31	0	0.41	0	0.26	0.046667	0	0.236667	0.376667	0.136667
TRINITY_DN100296_c0_g1		3.06	0	0	0	0	0	0	0	0	0	0	0	0	8.18	0	3.48	0	0	1.02	0	0	0	2.726667	1.16
TRINITY_DN100296_c0_g2	uncharacterized protein LOC111983499 [Quercus suber]	0	0	0	0	0	0.87	0	0	0	0	0	0.37	0.54	0	0	0	0	0.98	0	0.29	0	0.123333	0.18	0.326667
TRINITY_DN100298_c0_g2		0	0	0.33	1.68	0	0	0	0	0.74	0	0.36	0	0	0	0.31	0	0	0	0.11	0.56	0.246667	0.12	0.103333	0
TRINITY_DN1002_c0_g1	PREDICTED: uncharacterized protein LOC100854629 isoform X1 [Vitis vinifera]	6.99	5.73	6.87	6.55	5.33	8.94	7.31	7.3	5.41	2.7	3.69	1.59	3.07	3.35	2.45	2.68	3.33	1.98	6.53	6.94	6.673333	2.66	2.956667	2.663333
TRINITY_DN1002_c0_g2	hypothetical protein VITISV_042643 [Vitis vinifera]	1.05	1.02	1.28	1.27	0.97	0.8	0.99	0.55	1.68	0.82	1.2	0.41	1.1	0.13	0.41	0.75	0.13	0.59	1.116667	1.013333	1.073333	0.81	0.546667	0.49
TRINITY_DN100302_c0_g1	succinate dehydrogenase assembly factor 3, mitochondrial-like [Quercus suber]	0	0	0	0	0.54	0	0	0	0	1.41	1.16	0	0.92	0.25	1.26	0	0	0.28	0	0.18	0	0.856667	0.81	0.093333
TRINITY_DN100303_c0_g2	hypothetical protein FH972_026045 [Carpinus fangiana]	0	0	0	0	0	0	0	0	0	0.3	0	0	0	1.57	0.64	0.31	0.31	0.36	0	0	0	0.1	0.736667	0.326667
TRINITY_DN100306_c0_g1	acetate permease A-like [Quercus suber]	0	0	0	0	0	2.81	0	0	0	0	0	0	0	11.78	0	0	0	0	0	0.936667	0	0	3.926667	0
TRINITY_DN100306_c0_g2	acetate permease A-like [Quercus suber]	0.43	1.67	0.81	1.21	0.79	0	0	0.38	0	1.8	0.88	1.9	0.47	0.36	0	0	0	0	0.97	0.666667	0.126667	1.526667	0.276667	0
TRINITY_DN100306_c0_g3	acetate permease A-like [Quercus suber]	0.26	1.41	0	0	0.48	0	0.25	0	0.86	0.63	0	1.53	0.27	0.26	1.23	0.75	0.22	1.14	0.556667	0.16	0.37	0.72	0.586667	0.703333
TRINITY_DN100306_c0_g5	acetate permease A-like [Quercus suber]	0	0	0	0	0	0	0	1.69	0	0	0	0	0.68	0	0	0.54	0	0	0	0	0.563333	0	0.226667	0.18
TRINITY_DN100306_c0_g7	acetate permease A-like [Quercus suber]	0.38	0.5	0.35	0.23	0.35	0.76	0.62	0.22	0.31	1.86	0.38	0.14	2.5	1.88	1.86	0.74	3.82	0.59	0.41	0.446667	0.383333	0.793333	2.08	1.716667
TRINITY_DN100306_c0_g8	acetate permease A-like [Quercus suber]	0.39	0.05	0.41	0.23	0.23	0.38	0.25	0.27	0.31	2.02	1.01	0.28	0.96	1.02	1.42	0.64	1.01	0.12	0.283333	0.28	0.276667	1.103333	1.133333	0.59
TRINITY_DN100307_c0_g1	probable 6-phosphogluconolactonase [Quercus suber]	0.29	0	0.53	0	0	0	0	0	0	0	0.29	0.64	0.61	0	0.25	0	0	0	0.273333	0	0	0.31	0.286667	0
TRINITY_DN100308_c0_g1	quinate permease-like [Quercus suber]	0	0	0	0	0	0	0	0.19	0	0.29	0	0.06	0.08	1.63	1.02	2.42	0.68	0.07	0	0	0.063333	0.116667	0.91	1.056667
TRINITY_DN100308_c0_g2	quinate permease-like [Quercus suber]	0	0	0	0	0	0	0.86	0.4	0	0.73	0	0	0	1.51	1.16	1.91	0	0	0	0	0.42	0.243333	0.89	0.636667
TRINITY_DN100308_c0_g4	quinate permease-like [Quercus suber]	0	0	0	0	0	0	0.06	0.05	0.06	0	0	0	0.12	0.39	2.67	0.09	0	0	0	0	0.056667	0	1.06	0.03
TRINITY_DN100309_c0_g2	T-complex protein 1 subunit epsilon-like [Rhodamnia argentea]	0	0	0	0	0	0	0	0	0	0	0	0.3	0.44	0	0.71	0.69	0.68	0.4	0	0	0	0.1	0.383333	0.59
TRINITY_DN10030_c0_g1	LOW QUALITY PROTEIN: ABC transporter B family member 4-like [Prunus dulcis]	0.73	0	0	0	0	0	0	0.63	0	10.15	1.18	3.34	0	0.2	0.21	0	0	0.46	0.243333	0	0.21	4.89	0.136667	0.153333
TRINITY_DN100310_c0_g1	C2H2 finger domain transcription factor sebA-like [Quercus suber]	0	0	0	0	0	0	0	0	0	0.07	0.09	0.13	0.09	0.07	1.88	0.07	0.15	0	0	0	0	0.096667	0.68	0.073333
TRINITY_DN100310_c0_g2	C2H2 finger domain transcription factor sebA-like [Quercus suber]	0	0	0	0	0	0	0	0	0	0	0	0.54	0.39	0.31	1.26	0	0	0	0	0	0	0.18	0.653333	0
TRINITY_DN100310_c0_g3	C2H2 finger domain transcription factor sebA-like [Quercus suber]	0	0	0	0	0	0	0	0.1	0	0.09	0	0	0	0	1.64	0.18	0	0	0	0	0.033333	0.03	0.546667	0.06
TRINITY_DN100311_c0_g1		0.36	0.69	0	0.17	0.33	0	0.35	0.16	0.72	0.72	0.53	1.59	0.56	0.15	0	0.14	0.3	0.34	0.35	0.166667	0.41	0.946667	0.236667	0.26
TRINITY_DN100316_c0_g2		0	0	0.56	0	0.57	0	0	0	0	0	0.61	0	0.66	0	0.53	1.07	1.51	0	0.186667	0.19	0	0.203333	0.396667	0.86
TRINITY_DN100317_c0_g1	60S acidic ribosomal protein P2 [Quercus suber]	0	0	0	0.33	0	0	0	0	0.36	1.14	0.35	0	0	0.89	0	4.11	1.46	1.03	0	0.11	0.12	0.496667	0.296667	2.2
TRINITY_DN100318_c0_g1	hypothetical protein F0562_002109 [Nyssa sinensis]	1.09	0.17	0.39	0.8	0	0.37	0.84	0	0.22	0.17	0.64	0.48	0	0	0.37	0.17	0	0	0.55	0.39	0.353333	0.43	0.123333	0.056667
TRINITY_DN10031_c0_g1	hypothetical protein F0562_002530 [Nyssa sinensis]	28.76	29.92	36.9	32.1	22.56	32.37	42.8	24.09	18.44	21.32	20.6	13.14	17.75	15.37	14.69	16.13	16.91	14.88	31.86	29.01	28.443333	18.353333	15.936667	15.973333
TRINITY_DN100320_c0_g1	cytochrome b-c1 complex subunit 2, mitochondrial-like [Quercus suber]	0	0	0	0	0	0	0	0	0	0	0	0	0	0	0	0	1.83	2.36	0	0	0	0	0	1.396667
TRINITY_DN100320_c0_g3	cytochrome b-c1 complex subunit 2, mitochondrial-like [Quercus suber]	0	0	0	0	0	0	0	0	0	0	0	0.82	0	1.91	0	0	0	0	0	0	0	0.273333	0.636667	0
TRINITY_DN100321_c0_g1	E3 ubiquitin-protein ligase UPL3-like [Quercus suber]	0	0	0	0	0	0.12	0.4	0	0	0.22	0.4	0	0.28	0.34	0.58	0.53	0.11	0	0	0.04	0.133333	0.206667	0.4	0.213333
TRINITY_DN100324_c0_g1	predicted protein [Hordeum vulgare subsp. vulgare]	0	0	0.76	0.78	0	0	0	0	0	0.68	0.83	0	0.92	0	0.72	0	1.36	0	0.253333	0.26	0	0.503333	0.546667	0.453333
TRINITY_DN100324_c0_g2	predicted protein [Hordeum vulgare subsp. vulgare]	0	0	0	0	0	0.31	0	0	0.73	0.58	0.72	0.26	0	0	0	0	0.59	0	0	0.103333	0.243333	0.52	0	0.196667
TRINITY_DN100326_c0_g1		0.16	0.08	0.12	0.36	0.15	0.11	0.13	0.31	0.7	0.36	0.19	0.78	0.43	0.17	0.45	0.43	0.3	0.61	0.12	0.206667	0.38	0.443333	0.35	0.446667
TRINITY_DN100326_c0_g2		33.1	23.25	26.52	60.52	36.76	36.64	25.38	57.66	89.39	20.29	25.6	28.6	50.01	38.56	65.15	57.45	42.88	66.58	27.623333	44.64	57.476667	24.83	51.24	55.636667
TRINITY_DN100326_c1_g1		0	0	0	0.3	0	0.57	0	0	0	0	0	0	0	0	0	0.54	0.27	2.24	0	0.29	0	0	0	1.016667
TRINITY_DN100326_c1_g2		0	0	0	0.36	0	0.17	0	0	0	0	0	0	0	0.16	0	1.57	1.3	0.75	0	0.176667	0	0	0.053333	1.206667
TRINITY_DN100326_c2_g1		0	0	0	0	0	0.96	1.07	0	0	0	0	0	0	0.94	0	1.05	1.81	0	0	0.32	0.356667	0	0.313333	0.953333
TRINITY_DN100328_c0_g2		0	0.48	0	0	0.29	0	0	0	0.31	0	0	0	0	0.52	0.27	0.25	0.26	0.3	0.16	0.096667	0.103333	0	0.263333	0.27
TRINITY_DN100329_c0_g1	AN1-type zinc finger protein 1-like [Quercus suber]	0	0	0.12	0.12	0	0.17	0	0	0	2.51	0.6	13.46	0	0	0	0	0	0	0.04	0.096667	0	5.523333	0	0
TRINITY_DN10032_c0_g1	Mitochondrial inner membrane translocase subunit Tim17/Tim22/Tim23/peroxisomal protein PMP24 [Gossypium australe]	32.77	35.29	29.2	33.11	30.32	33.81	24.27	13.89	16.93	18.16	24.88	13.49	21.77	18.54	15.93	17.68	17.89	17.45	32.42	32.413333	18.363333	18.843333	18.746667	17.673333
TRINITY_DN100331_c0_g3		0	0	0	0	0	0	0	0	0	0	0	1.82	0	0	0.33	0	0	0	0	0	0	0.606667	0.11	0
TRINITY_DN100334_c0_g1	hypothetical protein PRUPE_1G134900 [Prunus persica]	0	0	0	0	0	0	0	0	0	5.84	0	0	0	0	0	0	0	0	0	0	0	1.946667	0	0
TRINITY_DN100335_c0_g1	uncharacterized protein LOC112011223 [Quercus suber]	0	0	0	0	0	0	0	0	0	0	0	0	0.38	0	0.31	1.2	0.3	0.7	0	0	0	0	0.23	0.733333
TRINITY_DN100338_c0_g1		0	0	0.84	0	0	0	0	0.27	0	0.5	0	0	0	0	0.79	0.51	0.25	0	0.28	0	0.09	0.166667	0.263333	0.253333
TRINITY_DN100339_c0_g1	60S ribosomal protein L27 isoform A [Glycine soja]	0	0	0	0	0	0	0	0.7	0	0	0	0	1.7	1.3	0	0	0.63	0	0	0	0.233333	0	1	0.21
TRINITY_DN10033_c0_g1	root phototropism protein 3-like [Durio zibethinus]	4.65	7.12	8.17	3.12	5.35	9.25	8.25	6.55	3.52	1.63	2.59	0.15	2.63	3.37	1.33	2.4	3.46	1.28	6.646667	5.906667	6.106667	1.456667	2.443333	2.38
TRINITY_DN100341_c0_g1	leucine aminopeptidase 1-like [Quercus suber]	0	0	0	0	0	0	0	0	0	0	0	0	0	0	0	0	0	1.74	0	0	0	0	0	0.58
TRINITY_DN100342_c0_g1	kelch repeat-containing protein 3-like [Quercus suber]	0	0	0	0	0	0	0	0	0	2.19	0	6.81	0	0	0	0	0	0	0	0	0	3	0	0
TRINITY_DN100342_c0_g2	kelch repeat-containing protein 3-like [Quercus suber]	0	0	0.15	0.07	0	0.14	0	0	0	0.84	0.08	1.75	0	0	0	0	0	0	0.05	0.07	0	0.89	0	0
TRINITY_DN100343_c0_g1		0.29	0.45	0.56	0	0.8	0	0.31	0.29	0.59	0	0	0.71	0	0.27	0.83	0	0	0.31	0.433333	0.266667	0.396667	0.236667	0.366667	0.103333
TRINITY_DN100343_c0_g2	hypothetical protein CK203_099411 [Vitis vinifera]	0	0.19	0.45	0.23	0.11	0.21	0.48	0.11	0.12	0.3	0.37	0.55	0.13	0.1	0	0	0.21	0	0.213333	0.183333	0.236667	0.406667	0.076667	0.07
TRINITY_DN100343_c0_g3		0.23	0.18	0.21	0.42	0.21	0.39	0	0	0.23	0.36	0	0	0	0	0.39	0	0	0	0.206667	0.34	0.076667	0.12	0.13	0
TRINITY_DN100345_c0_g1		0	0	0	0	0	0	0	0	0	1.19	0	1.06	0	0	0	0	0	0	0	0	0	0.75	0	0
TRINITY_DN100346_c0_g1		0	0	1.29	0	0	0	0	0	0	4.63	0	0	1.61	0	0	0	0	0	0.43	0	0	1.543333	0.536667	0
TRINITY_DN100348_c0_g1		0.68	0.69	0.82	0	0	0	0	0	0	0	0.22	0	0	0.19	0	0	0.56	0.43	0.73	0	0	0.073333	0.063333	0.33
TRINITY_DN100348_c0_g4		0	0	2.02	0	1.02	0.96	2.11	0	0	0	0	0	1.24	0	0	0	0.9	0	0.673333	0.66	0.703333	0	0.413333	0.3
TRINITY_DN100348_c0_g5		0	0.53	0	1.31	0	0	0.68	1.9	0	0.57	0	1.02	0	0	0	0	0.58	0	0.176667	0.436667	0.86	0.53	0	0.193333
TRINITY_DN10034_c0_g1		18.42	14.11	23.48	19.31	20.81	29.61	12.27	2.6	4.24	16.22	15.97	27.93	13.76	11.46	6.12	1.85	3.93	2.02	18.67	23.243333	6.37	20.04	10.446667	2.6
TRINITY_DN10034_c1_g1	2-alkenal reductase (NADP(+)-dependent)-like [Rosa chinensis]	0	0	1.62	0	0	0	0	3.25	1.8	2.92	1.76	0	0	0	1.59	1.78	1.43	0	0.54	0	1.683333	1.56	0.53	1.07
TRINITY_DN100351_c0_g1		0	0	0	0	0.12	0	0	0	0	0.2	0	0.09	1.18	0	3.52	0.2	0.11	0	0	0.04	0	0.096667	1.566667	0.103333
TRINITY_DN100354_c0_g1	PREDICTED: erlin-1-like [Populus euphratica]	7.21	3.21	7.96	3.49	3.36	7.78	3.57	3.53	3.21	9.05	1.95	6.83	3.62	4.39	3.33	4.97	0.75	3.78	6.126667	4.876667	3.436667	5.943333	3.78	3.166667
TRINITY_DN100355_c0_g1	hypothetical protein F0562_016690 [Nyssa sinensis]	0	0	0	2.28	0	0.58	0	0.2	0.23	0	0	0	0	0	0	0	0	0	0	0.953333	0.143333	0	0	0
TRINITY_DN100355_c0_g2	hypothetical protein F0562_016689 [Nyssa sinensis]	0	0	0	5.98	0	0.56	0	0.58	0	0	0	0	0	0	0	0	0	0	0	2.18	0.193333	0	0	0
TRINITY_DN100356_c0_g1	PREDICTED: uncharacterized protein LOC109004849 [Juglans regia]	2.53	0.55	0	2.98	0.67	2.24	1.03	1.96	0.42	0	0.15	0	0	0	0	0	0.78	0	1.026667	1.963333	1.136667	0.05	0	0.26
TRINITY_DN100356_c0_g2	Transposon TX1 uncharacterized 149 kDa protein [Vitis vinifera]	0	0	0	2.65	0	0	0	0	0	0	0	0	0	0	0	0	0	0	0	0.883333	0	0	0	0
TRINITY_DN100357_c0_g1		0	1.78	0.72	0.74	0	1.37	0	0	2.43	0	0.79	0	1.73	0	0	0	1.29	0.79	0.833333	0.703333	0.81	0.263333	0.576667	0.693333
TRINITY_DN100357_c0_g3	oxysterol-binding protein-like protein OBPalpha [Quercus suber]	0	0	0.27	0.28	0.28	1.04	0	0.26	0	0	0	0	1.26	0	0	0	0	0	0.09	0.533333	0.086667	0	0.42	0
TRINITY_DN100358_c0_g2		0	0.56	0	1.39	0	0	0	1.35	0.76	0	0	0	0	0	0	0	0	0	0.186667	0.463333	0.703333	0	0	0
TRINITY_DN10035_c0_g1	hypothetical protein F0562_034888 [Nyssa sinensis]	4.2	3.37	3.09	4.24	3.11	3.79	3.47	2.73	2.82	3.05	2.85	1.75	3.63	2.4	3.68	3.09	3.12	3.52	3.553333	3.713333	3.006667	2.55	3.236667	3.243333
TRINITY_DN100363_c0_g1	2-oxoglutarate dehydrogenase, mitochondrial-like [Quercus suber]	0.43	0	0	0.4	0	0	0	0	0	1.03	0	0	0.91	1.08	0.73	0	0.35	0	0.143333	0.133333	0	0.343333	0.906667	0.116667
TRINITY_DN100364_c0_g1		0	0	0	0.06	0	0.06	0.14	0	0	1.52	0.21	1.36	0	0	0	0	0	0	0	0.04	0.046667	1.03	0	0
TRINITY_DN100365_c0_g1		0	0	0	0	0	0	0	0	0	1.24	0	0.19	0.54	1.51	1.54	2.09	2.34	0.5	0	0	0	0.476667	1.196667	1.643333
TRINITY_DN100366_c0_g1		0	0	0.49	0	0.25	0	0	0	0	1.29	0.8	0.59	0	0.23	0	0	0	0	0.163333	0.083333	0	0.893333	0.076667	0
TRINITY_DN100368_c0_g1	60 ribosomal protein L14 [Zea mays]	0	0	0	0	0	0	2.39	0	0	2.09	2.51	0	0	0	0	0	2.02	0	0	0	0.796667	1.533333	0	0.673333
TRINITY_DN100369_c0_g1		1.82	1.85	1.55	1.72	0.81	1.67	3.12	0.61	0.7	0.86	0.66	0.5	0.36	0.78	0.66	1.06	1.03	1	1.74	1.4	1.476667	0.673333	0.6	1.03
TRINITY_DN10036_c0_g1	hypothetical protein CMV_014894 [Castanea mollissima]	6.98	20.6	9.15	3.39	7.42	3.8	23.78	21.26	8.88	28.31	26.83	96.29	16.5	17.16	39.81	19.01	36.78	36.41	12.243333	4.87	17.973333	50.476667	24.49	30.733333
TRINITY_DN100373_c0_g3	ABC transporter ATP-binding protein/permease PDR18-like [Quercus suber]	0	0	0	0.29	0	0.27	0	1.39	0	0	0	0.46	0	0.53	0.54	0	0.26	0.61	0	0.186667	0.463333	0.153333	0.356667	0.29
TRINITY_DN100373_c0_g4		0	0.34	0	1.03	0	0	0	0.98	0	0.18	0	0	0.23	0.56	0.19	0	0.18	0	0.113333	0.343333	0.326667	0.06	0.326667	0.06
TRINITY_DN100373_c0_g5	ZEB2-regulated ABC transporter 1-like [Quercus suber]	0.1	0.01	0.15	0.38	0.15	0.26	0.07	0.76	0.1	0.24	0.38	0.37	0.2	0.38	0.25	0.14	0.13	0.19	0.086667	0.263333	0.31	0.33	0.276667	0.153333
TRINITY_DN100376_c0_g1		0	0.3	0	0	0	0	0.37	0	0	0.31	0	0.28	1.22	0	0.33	0	0.32	0	0.1	0	0.123333	0.196667	0.516667	0.106667
TRINITY_DN100376_c0_g2		0	0	0	0.2	0.2	0	0.63	0	0.22	0.7	0.43	0	0.23	0.55	0.19	0.35	0.18	0.21	0	0.133333	0.283333	0.376667	0.323333	0.246667
TRINITY_DN100376_c0_g3	uncharacterized protein LOC112000583 [Quercus suber]	0.07	0	0.06	0	0.13	0	0.14	0.12	0	0.39	0.07	0.47	0.21	0	0.3	0.27	0.18	0.13	0.043333	0.043333	0.086667	0.31	0.17	0.193333
TRINITY_DN100377_c0_g1	cytochrome c oxidase assembly protein COX11, mitochondrial-like [Quercus suber]	0	0	0	0	0	0	0.68	0	0	4.61	0	0	0	0	0	0	0	0	0	0	0.226667	1.536667	0	0
TRINITY_DN100379_c0_g1		0.31	0.32	0	0.38	0.09	0.09	0.1	0.53	0	0.16	0.31	0.53	0.42	0.43	0.35	0.16	0.17	0.29	0.21	0.186667	0.21	0.333333	0.4	0.206667
TRINITY_DN10037_c0_g1	uncharacterized protein LOC112032696 [Quercus suber]	0.12	0.08	0.02	0.04	0.24	0.02	0.21	0.21	0.09	0.95	0.67	0.91	1.14	2.71	1.75	6.04	2.63	0.54	0.073333	0.1	0.17	0.843333	1.866667	3.07
TRINITY_DN10037_c0_g2		0	0	0	0	0	0	0	0	0	0	0	2.93	0	0	1.81	4.1	1.61	1.9	0	0	0	0.976667	0.603333	2.536667
TRINITY_DN100382_c0_g2		0	0.58	0	0	0	0	0	0	0	1.26	0	0	1.7	0	0	0	0	0.77	0.193333	0	0	0.42	0.566667	0.256667
TRINITY_DN100383_c0_g1		0.31	0.47	0.28	0.07	0.14	0.13	0.3	0.2	0.07	0.84	0.15	0.95	0.31	0.89	0.72	0.23	0.32	0.5	0.353333	0.113333	0.19	0.646667	0.64	0.35
TRINITY_DN100384_c0_g1		2.79	0	0	0	0	0	0	0	0	0	2.81	0	1.61	0	0	0	1.14	1.44	0.93	0	0	0.936667	0.536667	0.86
TRINITY_DN100389_c0_g1		0	0	1.69	0	0	0	0	0	1.9	0	0	0	0	0	0	0	0	0	0.563333	0	0.633333	0	0	0
TRINITY_DN100389_c0_g2		0	0	0.28	0.56	0.28	0	0	0	0.61	0	0	0	0	0	0	0	0	0	0.093333	0.28	0.203333	0	0	0
TRINITY_DN10038_c0_g1	protein transport protein SEC23 [Vitis riparia]	6.3	6.27	5.54	6.1	6.86	6.54	6.36	5.84	5.29	4.09	5.85	3.49	5.74	4.66	5.16	4.93	4.15	5.17	6.036667	6.5	5.83	4.476667	5.186667	4.75
TRINITY_DN100391_c0_g1	oxysterol-binding protein homolog C23H4.01c-like [Quercus suber]	0.2	0.03	0.15	0	0	0	0	0	0.04	0.13	0.12	0.03	0.44	0.27	0.48	0.49	0.4	0.45	0.126667	0	0.013333	0.093333	0.396667	0.446667
TRINITY_DN100393_c0_g1	uncharacterized protein LOC112021767 [Quercus suber]	0	0	0	0	0	0	0	0	0	0.76	0	0	0	0	0	1.8	0	0	0	0	0	0.253333	0	0.6
TRINITY_DN100393_c0_g2	uncharacterized protein LOC112021767 [Quercus suber]	0	0	0	0.31	0	0	0	0	0	0.54	0	0	0	0	0.29	0.84	0	0	0	0.103333	0	0.18	0.096667	0.28
TRINITY_DN100399_c0_g1		0.33	0.48	0.66	0	0.45	0.44	0.06	0.62	0.3	0.54	0.67	0.63	0.24	0.45	0	0.24	0.63	0.12	0.49	0.296667	0.326667	0.613333	0.23	0.33
TRINITY_DN100399_c0_g3	hypothetical protein F0562_003744 [Nyssa sinensis]	0.9	0.91	1.03	0.74	0.61	0.81	0.93	0.95	1.06	0.78	1.15	0.8	0.94	0.81	0.69	0.91	0.43	0.95	0.946667	0.72	0.98	0.91	0.813333	0.763333
TRINITY_DN100399_c0_g5		0	0	0	0.53	0	0	0	1.03	0	0	0	0	0	0.48	0.49	0.99	0	0	0	0.176667	0.343333	0	0.323333	0.33
TRINITY_DN10039_c0_g1	40S ribosomal protein S29-like [Ziziphus jujuba]	214.05	221.01	225.26	287.33	234.34	266.68	300.64	278.62	254.11	77.95	125.64	60.39	197.24	178.76	128.68	189.94	235.83	181.14	220.106667	262.783333	277.79	87.993333	168.226667	202.303333
TRINITY_DN10039_c0_g2		2.84	2.34	2.11	2.67	1.85	1.38	1.67	1.74	2.17	1.12	1.69	0.59	1.43	1.27	0.69	0.78	1.42	0.85	2.43	1.966667	1.86	1.133333	1.13	1.016667
TRINITY_DN1003_c0_g1	Light-harvesting complex-like protein 3 isotype 2, chloroplastic [Vitis vinifera]	251.12	284.22	247.59	201.49	247.08	250.65	259.71	202.1	151	99.04	152.71	59.71	122.6	129.9	79.37	100.7	128.46	105.37	260.976667	233.073333	204.27	103.82	110.623333	111.51
TRINITY_DN100404_c0_g3	hypothetical protein FH972_021403 [Carpinus fangiana]	0	0	0	0	0	0	0	0	0.8	0.63	0.77	0	0.85	0	0.67	0.69	0.63	0	0	0	0.266667	0.466667	0.506667	0.44
TRINITY_DN100405_c0_g1		6.96	6.58	4.64	4.99	4.65	4.95	5.81	4.4	2.34	9.29	4.9	4.8	2.78	4.37	2.19	2.76	3.59	3.47	6.06	4.863333	4.183333	6.33	3.113333	3.273333
TRINITY_DN100407_c0_g1	uncharacterized protein LOC111983642 [Quercus suber]	0	0	0.9	0	0	0	0	0.89	2.01	0.8	0.98	0	0	0	0	0	0	0	0.3	0	0.966667	0.593333	0	0
TRINITY_DN100409_c0_g1	uncharacterized protein C354.08c-like [Quercus suber]	0	0	0	0	0	0	0	0	0	3.33	1.35	0	0	1.14	0	0	1.1	0	0	0	0	1.56	0.38	0.366667
TRINITY_DN10040_c0_g1		1.2	1.07	1.12	1.59	1.03	1.31	1.81	1.46	0.73	0.91	0.46	0.3	0.32	0.45	0.31	1.14	0.92	0.68	1.13	1.31	1.333333	0.556667	0.36	0.913333
TRINITY_DN10040_c0_g2		0.37	0.69	0.55	0.81	0.33	0.55	0.55	0.62	0.55	0.51	0.2	0.27	0.32	0.17	0.42	0.31	0.24	0.56	0.536667	0.563333	0.573333	0.326667	0.303333	0.37
TRINITY_DN10040_c0_g3		0	0	0	0	0	0	1.28	0	0	0	0	0	0	0	0	0	0	0	0	0	0.426667	0	0	0
TRINITY_DN10040_c0_g4		0.23	0.8	0.42	0.1	0.21	0.1	0.55	0.2	0.45	0	0	0	0	0	0	0	0.28	0	0.483333	0.136667	0.4	0	0	0.093333
TRINITY_DN100411_c0_g1	hypothetical protein CMV_026964 [Castanea mollissima]	0	0	0	2.1	0.61	0.58	0	3.21	0	0.54	1.53	1.24	0	1.67	2	0	1.41	0.66	0	1.096667	1.07	1.103333	1.223333	0.69
TRINITY_DN100413_c0_g1		0	0	0	0.2	0	0.19	0	0	0	0	0	0.16	0.89	0	0.73	0	0	0.2	0	0.13	0	0.053333	0.54	0.066667
TRINITY_DN100414_c0_g1		0.21	0	0.19	0	0.19	0	0	0.37	0	0	0	0	0.44	1.77	0.18	0.34	0.52	0.8	0.133333	0.063333	0.123333	0	0.796667	0.553333
TRINITY_DN100414_c0_g2	lid2 complex component snt2-like [Quercus suber]	0	0	0	0	0.5	0	0	0	0	0	0	0	2.33	0	0	0	0.89	0	0	0.166667	0	0	0.776667	0.296667
TRINITY_DN100414_c0_g3	lid2 complex component snt2-like [Quercus suber]	0	0	0.4	0	0	0	0	0	0.22	0.17	0.43	0.32	0.68	0	0.19	0	0.54	0.42	0.133333	0	0.073333	0.306667	0.29	0.32
TRINITY_DN100414_c0_g5	lid2 complex component snt2-like [Quercus suber]	0	0	0	0	0	0	0	0	0	0	0	0	0	0	1.75	1.19	0	1.34	0	0	0	0	0.583333	0.843333
TRINITY_DN100415_c0_g1	fatty acyl-CoA synthetase and RNA processing-associated kinase 1-like [Quercus suber]	0	0.97	0	0	0	0	0	0	0	1.56	0	0	0	0	1.1	0.56	0	0	0.323333	0	0	0.52	0.366667	0.186667
TRINITY_DN100416_c0_g1		0.32	0.49	0.85	0.57	0.07	0.33	0.38	0.2	0.77	0.5	0.08	0.29	0.16	0.13	0.2	0.06	0.33	0	0.553333	0.323333	0.45	0.29	0.163333	0.13
TRINITY_DN100417_c0_g1		0	0.08	0	0	0	0	0	0.27	0.2	0.41	0.31	0.3	0.31	0.35	0.09	0.24	0.86	0.1	0.026667	0	0.156667	0.34	0.25	0.4
TRINITY_DN100417_c0_g2		0	0	0.07	0	0	0	0	0	0	0.36	0.57	0.21	0.16	0.24	0.56	0.16	0.41	0.11	0.023333	0	0	0.38	0.32	0.226667
TRINITY_DN100418_c0_g2	uncharacterized protein LOC111990054 [Quercus suber]	0.82	0	0.37	0	0	0	0	0	0	1.63	0	0	0	0	0	0	0	0	0.396667	0	0	0.543333	0	0
TRINITY_DN100418_c1_g1	uncharacterized protein LOC111990054 [Quercus suber]	0.05	0.07	0.34	0.04	0.09	0.36	0	0	0	0.15	1.58	1.11	0	0.04	0	0	0	0	0.153333	0.163333	0	0.946667	0.013333	0
TRINITY_DN100419_c0_g1	15-hydroxyprostaglandin dehydrogenase [NAD(+)]-like [Quercus suber]	0.58	0	0.13	0	0.13	0.25	0	0.12	0.14	0.11	0	0.11	0.44	0	0	0.11	0.6	0	0.236667	0.126667	0.086667	0.073333	0.146667	0.236667
TRINITY_DN10041_c0_g1	LON peptidase N-terminal domain and RING finger protein C14F5.10c-like [Quercus suber]	1.01	0.31	1.3	0.36	0.46	0.63	0.29	0.34	0.38	1.83	2.13	0.24	5.79	6.64	5.06	5.68	4.65	5.02	0.873333	0.483333	0.336667	1.4	5.83	5.116667
TRINITY_DN100421_c0_g1	Receptor-like protein 12 [Vitis vinifera]	1.41	0.84	1.64	2.21	0.9	1.16	0.91	1.95	2.97	1.71	1.71	0.97	2.87	1.61	2.52	1.68	1.19	2.1	1.296667	1.423333	1.943333	1.463333	2.333333	1.656667
TRINITY_DN100421_c0_g2	PREDICTED: probable LRR receptor-like serine/threonine-protein kinase At4g36180 [Vitis vinifera]	0	0	0.31	0	0	0	0.66	0.9	0	0	0.34	0.99	0.36	0	0	0.84	0.56	0.66	0.103333	0	0.52	0.443333	0.12	0.686667
TRINITY_DN100422_c0_g1		2.91	2.49	4.84	3.67	3.4	2.49	2.44	1.1	1.08	5.38	2.18	11.03	0.26	0.15	1.68	6.44	5.55	5.63	3.413333	3.186667	1.54	6.196667	0.696667	5.873333
TRINITY_DN100422_c0_g2		0.24	0.18	2.18	0	0.22	0	0	0	0	0.19	0.47	0.18	0	0	0	0	0	0.23	0.866667	0.073333	0	0.28	0	0.076667
TRINITY_DN100422_c2_g1		0	0	5.54	0	0	0	0	0	0	0	0	2.21	0	0	0	0	0	0	1.846667	0	0	0.736667	0	0
TRINITY_DN100423_c0_g1		0.36	0.14	0.32	0.32	0	0.45	0.68	0.15	0	0	0	0.26	0.72	0.15	0	0.14	0.29	0.5	0.273333	0.256667	0.276667	0.086667	0.29	0.31
TRINITY_DN100425_c1_g1	peroxisomal catalase-like [Quercus suber]	0	0	0	0	0	0	0	0	0	2	0	0.37	0	0	0	0	0	0	0	0	0	0.79	0	0
TRINITY_DN100428_c0_g1	protein SSH4-like [Quercus suber]	0.22	0.14	0.12	0.36	0.12	0.26	0.04	0.27	0.17	0.56	0.04	0.43	0	0.07	0.04	0.2	0.52	0.33	0.16	0.246667	0.16	0.343333	0.036667	0.35
TRINITY_DN100428_c0_g2		0	0.14	0.32	0.33	0	0	0.17	0.16	0.18	0.99	0	0.66	0	0	0.15	0.14	0	0	0.153333	0.11	0.17	0.55	0.05	0.046667
TRINITY_DN100428_c0_g3	protein SSH4-like [Quercus suber]	0.03	0.02	0.03	0	0.08	0.05	0.11	0	0.08	1.08	0.11	0.45	0.33	0.33	0.53	0.21	0.49	0.23	0.026667	0.043333	0.063333	0.546667	0.396667	0.31
TRINITY_DN10042_c0_g1		0.72	0.33	0.13	0.98	0.13	0.49	0.59	0.74	0.14	5.87	1.9	3.13	5.97	4.2	9.81	3.84	1.59	2.43	0.393333	0.533333	0.49	3.633333	6.66	2.62
TRINITY_DN100431_c0_g1	Protein N-terminal glutamine amidohydrolase [Actinidia chinensis var. chinensis]	20.14	20.41	19.52	27.43	21.81	24.29	18.22	19.25	17.45	15.11	18.02	14.14	20.39	24.84	19.68	25.35	19.62	24	20.023333	24.51	18.306667	15.756667	21.636667	22.99
TRINITY_DN100431_c0_g2		0.39	0.24	0.57	0.28	0.21	0.2	0.23	0.2	0.08	0.12	0.62	0.35	0.24	0.26	0.13	0.18	0.19	0.29	0.4	0.23	0.17	0.363333	0.21	0.22
TRINITY_DN100431_c0_g3		0	0.4	0.48	0	0	0.92	2.04	0.47	1.08	1.28	0	0.39	1.13	0.44	0	0.91	0	1.04	0.293333	0.306667	1.196667	0.556667	0.523333	0.65
TRINITY_DN100431_c0_g4		1.85	0	0	0	0	1.59	0	0	1.91	1.55	0	0	2.2	0	0	0	0	0	0.616667	0.53	0.636667	0.516667	0.733333	0
TRINITY_DN100435_c0_g1		0	0	0	0	0	0	0	0	0	0	0.41	0.89	0	0.69	1.4	0	0	0	0	0	0	0.433333	0.696667	0
TRINITY_DN100439_c0_g1		0	0	0	0	0.23	0	0	0	0	1.19	0.49	1.27	0	0	0	0	0	0	0	0.076667	0	0.983333	0	0
TRINITY_DN10043_c0_g2	alcohol dehydrogenase [NADP(+)]-like [Quercus suber]	0.67	0.28	0.05	1.05	0.44	0.57	0.18	0.47	0.23	4.48	0.95	0.22	2.91	1.47	4.61	1.58	0.7	0.62	0.333333	0.686667	0.293333	1.883333	2.996667	0.966667
TRINITY_DN100440_c0_g1		1.72	0	0	0	0	1.48	0	0	1.77	4.31	0	0	2.02	0	1.56	0	0	0	0.573333	0.493333	0.59	1.436667	1.193333	0
TRINITY_DN100441_c0_g1		0.22	0.34	0.2	0.2	0	0.19	0.21	0	0	0	0.22	0.32	0	0	0	0.18	0.37	0.21	0.253333	0.13	0.07	0.18	0	0.253333
TRINITY_DN100442_c0_g1		0	0	0	0	0	0	0	0	0	0	0	1.7	0	0	0	0	0	0	0	0	0	0.566667	0	0
TRINITY_DN100444_c0_g1		0	0	0.39	0	0.4	0	0	0	0.44	0	0.85	0	0	0	0	0.72	0	0.42	0.13	0.133333	0.146667	0.283333	0	0.38
TRINITY_DN100446_c0_g1	PREDICTED: calreticulin-like [Juglans regia]	0	1.48	1.87	1.92	0	0	0	0	0	5.04	0	1.49	0	0	0	0	0	0	1.116667	0.64	0	2.176667	0	0
TRINITY_DN100446_c0_g2	hypothetical protein L484_004111 [Morus notabilis]	0	0	1.08	0	0.31	0.19	0	0	0	2.85	0.17	0.04	0	0.1	0	0	0	0	0.36	0.166667	0	1.02	0.033333	0
TRINITY_DN100447_c0_g1	hypothetical protein FH972_026091 [Carpinus fangiana]	0	0	0	0	0	0	0	0	0	0	0	0.14	2.13	0	0	0	0	0	0	0	0	0.046667	0.71	0
TRINITY_DN100447_c1_g1	norsolorinic acid reductase A-like [Quercus suber]	0.37	0	0	0	0	0	0.36	0	0	0.59	0.73	0	0.78	0.62	0	0	0	0	0.123333	0	0.12	0.44	0.466667	0
TRINITY_DN100449_c0_g1		1.12	1.17	0	1.77	0.76	0.47	0	0.12	0	0	0	0.2	0.28	0.12	0	0	0.11	0	0.763333	1	0.04	0.066667	0.133333	0.036667
TRINITY_DN100449_c1_g1	G-protein beta WD-40 repeat-containing protein [Cynara cardunculus var. scolymus]	0.44	0	1.19	0.81	0.81	0.76	0.42	0	1.34	0	0	0	0	0	0.37	0.74	0	0.43	0.543333	0.793333	0.586667	0	0.123333	0.39
TRINITY_DN100449_c1_g2		0.74	0.75	0.22	0.22	0	0.42	0.24	0.43	0	0.58	0	0	0	0.2	0	0	0	0.23	0.57	0.213333	0.223333	0.193333	0.066667	0.076667
TRINITY_DN10044_c0_g1	hypothetical protein VIGAN_02308000 [Vigna angularis var. angularis]	1.41	2.18	3.35	1.78	4.04	1.78	0.82	1.5	8.34	6.94	9.66	6.87	8.03	0.24	1.78	3.02	3.97	0.8	2.313333	2.533333	3.553333	7.823333	3.35	2.596667
TRINITY_DN10044_c1_g1	60S ribosomal protein L7-2 isoform X1 [Dendrobium catenatum]	0.55	0.34	0.1	0.7	0.2	0.28	0.32	0	0.54	2.09	0.11	0.08	0	0	0	0.43	0.82	0.1	0.33	0.393333	0.286667	0.76	0	0.45
TRINITY_DN100451_c0_g2	uncharacterized protein LOC111993481, partial [Quercus suber]	0	0	0	0	0	0	0	0	0	0.9	0	0	0	0	0	0	0	0	0	0	0	0.3	0	0
TRINITY_DN100453_c0_g1		0.09	0.03	0.23	1.12	0.11	0.65	3.28	2.23	1.36	0.06	0.12	0	0	0.04	0	0	0	0	0.116667	0.626667	2.29	0.06	0.013333	0
TRINITY_DN100453_c1_g1		0	0	0	1.7	0	1.05	1.17	1.09	0	0	0	0	0	0	0	0.53	0	0	0	0.916667	0.753333	0	0	0.176667
TRINITY_DN100453_c2_g1		2.37	1.75	0	0	0	0	0	0	0	0	0	0	0	0	0	0	1.95	0	1.373333	0	0	0	0	0.65
TRINITY_DN100455_c0_g1	stromal 70 kDa heat shock-related protein, chloroplastic [Populus trichocarpa]	151.87	186.19	145.13	134.43	147.88	144.31	157.34	165.65	128.59	67.49	96.05	44.29	118.56	85.43	106.03	108.25	91.03	103.58	161.063333	142.206667	150.526667	69.276667	103.34	100.953333
TRINITY_DN100455_c0_g2	Stromal 70 kDa heat shock-related protein [Spatholobus suberectus]	0.74	2.24	0.33	0	0.34	0.63	2.83	0.32	1.11	0.29	1.09	0.27	0.77	0.61	0.94	0.61	1.2	1.78	1.103333	0.323333	1.42	0.55	0.773333	1.196667
TRINITY_DN100456_c0_g1		0	0	0	0	0	0	2.2	0	0	0	2.31	0	0	0	0	9.69	0	0	0	0	0.733333	0.77	0	3.23
TRINITY_DN100459_c0_g1	costars family protein ST45-2 [Vigna unguiculata]	4.3	0	1.33	0	0	0	0	1.33	2.96	2.38	7.21	4.23	13.24	0	0	1.41	0	0	1.876667	0	1.43	4.606667	4.413333	0.47
TRINITY_DN10045_c0_g1	uncharacterized RNA-binding protein C328.05-like [Quercus suber]	0	0	0.1	0.1	0.17	0.56	0.24	0	0.04	4.88	1.09	10.58	0.05	0	0	0	0	0	0.033333	0.276667	0.093333	5.516667	0.016667	0
TRINITY_DN100461_c0_g1		0	0	0.61	0	0	0	0	0	0	0	0.44	0	0.46	0.37	0	0.36	0	0	0.203333	0	0	0.146667	0.276667	0.12
TRINITY_DN100461_c0_g2	transcription activator of gluconeogenesis CPC735_053490-like [Quercus suber]	0.04	0.03	0.1	0	0	0.06	0	0.06	0	0.41	0.26	0.03	0.56	0.35	0.35	0.37	0.59	0.42	0.056667	0.02	0.02	0.233333	0.42	0.46
TRINITY_DN100461_c0_g3		0	0	0	0	0	0	0	0	0	0	0	0	1.93	0	1.49	0	0	0	0	0	0	0	1.14	0
TRINITY_DN100462_c0_g1		0	0	0	0	0	0	0	0	0	0	0	0	0	0	0	8.05	1.59	6.1	0	0	0	0	0	5.246667
TRINITY_DN100463_c0_g1		0	0.38	0.44	0.15	0	0.42	0.32	0.42	0.49	0.39	0.32	0	0.17	0	0	0.13	0	0	0.273333	0.19	0.41	0.236667	0.056667	0.043333
TRINITY_DN100463_c0_g2	myosin heavy chain, fast skeletal muscle [Vitis riparia]	14.58	13.24	12.14	14.76	11.3	12.17	13.02	12.24	13.36	12.95	12.32	12.24	12.5	10.61	10.92	12.7	11.2	14.19	13.32	12.743333	12.873333	12.503333	11.343333	12.696667
TRINITY_DN100463_c0_g3		0.14	0.32	0.25	0.38	0.25	0.24	1.07	0.24	0	0.22	0	0	0.28	0.23	0	0.32	0.11	0.26	0.236667	0.29	0.436667	0.073333	0.17	0.23
TRINITY_DN100463_c0_g4	uncharacterized protein LOC114317709 [Camellia sinensis]	0.17	0.13	0.38	0.26	0.19	0.32	0.4	0.25	0.28	0.2	0.2	0.12	0.04	0.1	0.18	0.22	0.14	0.11	0.226667	0.256667	0.31	0.173333	0.106667	0.156667
TRINITY_DN100464_c0_g1		0	0	0	0	0	0	0	0	0	1.14	0	2.03	0	0	0	0	2.25	0	0	0	0	1.056667	0	0.75
TRINITY_DN100467_c0_g1		0.2	0.08	0.18	0.27	0.27	0.34	0.87	0.85	0.68	0.16	0.2	0.15	0.6	0.58	0.17	0.15	0.33	0.19	0.153333	0.293333	0.8	0.17	0.45	0.223333
TRINITY_DN100468_c0_g2	eukaryotic translation initiation factor 5B-like [Quercus suber]	0	0	0	0	0	0	0	0	0	0	0	0	0.78	0.6	1.23	1.27	0	0	0	0	0	0	0.87	0.423333
TRINITY_DN100469_c0_g1		0.78	0.59	0.47	0	0	0.22	0	0.23	0	0	0	0.19	0.27	0.22	0	0	0	0	0.613333	0.073333	0.076667	0.063333	0.163333	0
TRINITY_DN10046_c0_g1		0	0.67	0.82	0	2.49	0.77	0.86	0	0	0	0.89	0	3.97	0	0	0	1.46	0	0.496667	1.086667	0.286667	0.296667	1.323333	0.486667
TRINITY_DN10046_c0_g2	hypothetical protein F0562_015055 [Nyssa sinensis]	21.35	20.37	18.19	19.08	18.72	20.96	14.26	11.86	14.51	9.77	14.56	10.51	15.91	14.7	12.26	13	14.75	13.23	19.97	19.586667	13.543333	11.613333	14.29	13.66
TRINITY_DN10046_c1_g1		2.68	2.94	2.47	0	1.06	1.12	2.34	0.86	0.33	1.19	0.82	0.47	0	0	0	0	0	0	2.696667	0.726667	1.176667	0.826667	0	0
TRINITY_DN100470_c0_g2		0	0	0	0	0	0.63	0	0	0	0	0.36	0	0	0.3	0	0.9	1.49	0.71	0	0.21	0	0.12	0.1	1.033333
TRINITY_DN100470_c0_g3	COP9 signalosome complex subunit 6-like [Quercus suber]	0.39	0	0	0	0	0	0	0	0	0	0	0	0.81	0	0	0	0.32	1.12	0.13	0	0	0	0.27	0.48
TRINITY_DN100472_c0_g1	uncharacterized protein LOC112032696 [Quercus suber]	0.09	0.03	0.08	0	0.08	0	0.04	0.33	0.21	0.67	0.17	0.41	0.47	0.36	0.26	0.23	0.32	0.12	0.066667	0.026667	0.193333	0.416667	0.363333	0.223333
TRINITY_DN100472_c0_g2		0	0	0	0	0	0	0	0.21	0	0.39	0	0.18	0.25	0	0.63	0.2	0	0	0	0	0.07	0.19	0.293333	0.066667
TRINITY_DN100473_c0_g1	PREDICTED: uncharacterized protein LOC107859667 [Capsicum annuum]	0	0	0	2.7	0	0	0	0	0	0	0	4.19	0	0	0	0	0	0	0	0.9	0	1.396667	0	0
TRINITY_DN100474_c0_g1		1.97	1.42	2.24	2.71	1.45	1.46	0.92	2.66	1.17	0.4	0.25	0.61	0	0.05	0	0.44	1.21	0.35	1.876667	1.873333	1.583333	0.42	0.016667	0.666667
TRINITY_DN100476_c0_g1		0	0	0	0.82	0	0	0	0.8	0.9	1.43	0.87	0.64	0	0.74	0	0	0	0	0	0.273333	0.566667	0.98	0.246667	0
TRINITY_DN100477_c0_g1	respiratory supercomplex factor 1, mitochondrial-like [Quercus suber]	0	0.13	0	0	0.15	0	0	0	0	0.67	0.66	0.86	0.17	0.98	1.15	0.27	0.14	0.48	0.043333	0.05	0	0.73	0.766667	0.296667
TRINITY_DN100478_c0_g1		0.09	0.11	0.11	0.03	0.8	0	3.56	0	0.03	1.87	0.63	3.3	0.03	0	0.17	0.8	0.1	0.13	0.103333	0.276667	1.196667	1.933333	0.066667	0.343333
TRINITY_DN10047_c1_g1		0.3	0.37	0.27	0.33	0.5	0.26	0.18	0.15	0.29	0.62	0.3	1.11	0.48	0.35	1.08	1.1	0.77	0.85	0.313333	0.363333	0.206667	0.676667	0.636667	0.906667
TRINITY_DN10047_c1_g2		0.8	0.6	2.18	1.5	0	0	0.77	0	0.82	0	0.79	0	0	0	0.69	4.3	0	0.8	1.193333	0.5	0.53	0.263333	0.23	1.7
TRINITY_DN10047_c1_g3	Serine/threonine protein kinase [Trema orientale]	48	34.32	29.27	56.46	40.74	31.75	39.69	43.85	66.78	54.52	48.85	70.27	66.55	51.85	86.46	79.57	61.3	90.24	37.196667	42.983333	50.106667	57.88	68.286667	77.036667
TRINITY_DN10047_c1_g4		0.33	0.25	0.3	0.9	1.2	1.13	0.63	1.15	0.99	1.83	0.32	2.62	0.69	1.64	1.95	0.81	0.54	3.47	0.293333	1.076667	0.923333	1.59	1.426667	1.606667
TRINITY_DN10047_c1_g5		0.73	0.19	0.22	0.67	0	0	0.93	0.42	0.72	0.19	0.71	0.88	1	0.2	1.24	0.97	0.99	1.15	0.38	0.223333	0.69	0.593333	0.813333	1.036667
TRINITY_DN100482_c0_g1		0.2	0.15	0.18	0	0	0.34	0.57	0	0.2	0.16	0.2	0.29	0.2	0.17	0.17	0.63	0.82	0.19	0.176667	0.113333	0.256667	0.216667	0.18	0.546667
TRINITY_DN100483_c0_g1	uncharacterized protein LOC111995273 [Quercus suber]	0	0	0.31	0	0.16	0.07	0	0	0	2.41	0.42	0	0	0	0	0	0	0	0.103333	0.076667	0	0.943333	0	0
TRINITY_DN100485_c0_g1	uncharacterized transcriptional regulatory protein C320.03-like [Quercus suber]	0	0	0.26	0	0.13	0.12	0	0	0.14	0.11	0.14	0	0.59	0.24	0.37	0.11	0.48	0.55	0.086667	0.083333	0.046667	0.083333	0.4	0.38
TRINITY_DN100485_c0_g3	uncharacterized transcriptional regulatory protein C320.03-like [Quercus suber]	0	0.19	0.23	0	0	0.21	0	0	0	0.2	0	0.18	0.26	0.42	0.21	0.6	0.41	0.24	0.14	0.07	0	0.126667	0.296667	0.416667
TRINITY_DN10048_c0_g1	LRR domain containing protein [Trema orientale]	3.58	1.92	2.92	8.17	2.04	4.11	3.71	4.2	6.59	3.13	4.33	5.33	6.47	5.88	9.15	6.7	7.55	10.99	2.806667	4.773333	4.833333	4.263333	7.166667	8.413333
TRINITY_DN100492_c0_g1		0.22	0.17	0.26	0.26	0.59	0.12	0.07	0.19	0.14	0.63	0.35	1.17	0.07	0	0.31	0.72	0.78	0.4	0.216667	0.323333	0.133333	0.716667	0.126667	0.633333
TRINITY_DN100493_c0_g1	bifunctional cytokinin biosynthesis protein-like [Quercus suber]	0	0	0.19	0.12	0	0.06	0.27	0	0	8.18	1.01	5.13	0	0	0	0	0	0	0.063333	0.06	0.09	4.773333	0	0
TRINITY_DN100495_c0_g1	hypothetical protein FH972_021055 [Carpinus fangiana]	0	0.48	0.29	0.29	0	0	0	0.55	0.63	0	0.62	0	0	0	0	0	0.26	0	0.256667	0.096667	0.393333	0.206667	0	0.086667
TRINITY_DN100495_c0_g2	general amino-acid permease GAP2-like [Quercus suber]	0	0	0	0	2.58	1.19	0	2.55	1.42	0	0	0	0	0	0	0	0	0	0	1.256667	1.323333	0	0	0
TRINITY_DN100497_c0_g1		0.28	0	0.5	0	0.5	0	1.85	0	0	0.44	0	0.2	0.29	0.23	0	0.22	0	0	0.26	0.166667	0.616667	0.213333	0.173333	0.073333
TRINITY_DN100498_c0_g1		0	0	1.96	0.67	0	0	1.38	0.65	0	0	0	1.04	0.78	0	0.62	0	0	0.71	0.653333	0.223333	0.676667	0.346667	0.466667	0.236667
TRINITY_DN10049_c0_g1		0.6	0.23	0.54	2.76	0.27	0.26	0.87	1.05	0.9	1.43	2.07	1.31	0.62	1.25	0.51	0.73	0.98	0.58	0.456667	1.096667	0.94	1.603333	0.793333	0.763333
TRINITY_DN10049_c2_g1	hypothetical protein F0562_006230 [Nyssa sinensis]	11.77	11.13	12.69	9.92	13.07	13.72	14.27	11.51	10.77	6.87	10.77	5.71	8.31	9.56	8.11	10.28	11.02	9.17	11.863333	12.236667	12.183333	7.783333	8.66	10.156667
TRINITY_DN10049_c2_g2		1.04	0.8	1.41	0.32	0.47	0.59	0.67	0.75	0.17	0.96	0.17	0.38	0.18	0.29	0.29	0.14	0.14	0.33	1.083333	0.46	0.53	0.503333	0.253333	0.203333
TRINITY_DN10049_c2_g3	uncharacterized protein LOC115963498 isoform X4 [Quercus lobata]	2.4	2.88	2.49	1.54	1.34	2.54	1.08	0.71	0.62	1.2	1.56	1.28	1.17	0.69	0.98	1.52	1.11	1.75	2.59	1.806667	0.803333	1.346667	0.946667	1.46
TRINITY_DN10049_c2_g4		0.5	0.28	0.25	0.12	0.17	0.27	0.53	0.04	0.26	0.43	0.36	0.1	0.05	0.49	0.23	0.14	0.11	0.46	0.343333	0.186667	0.276667	0.296667	0.256667	0.236667
TRINITY_DN1004_c0_g1		23.36	29	43.47	38.67	24.59	38.35	32.13	35.7	31.9	35.62	31.86	53.82	25.27	26.29	23.87	35.37	29.89	32.61	31.943333	33.87	33.243333	40.433333	25.143333	32.623333
TRINITY_DN1004_c0_g2	PREDICTED: nudix hydrolase 18, mitochondrial-like [Nicotiana sylvestris]	62.46	91.98	50.24	39.86	46.98	48.2	83.05	62.93	40.34	55.58	46.68	74.64	25.01	34.69	25.44	38.85	75.57	54.49	68.226667	45.013333	62.106667	58.966667	28.38	56.303333
TRINITY_DN1004_c0_g3		4.1	4.54	18.98	6.79	6.93	13.2	0.12	3.76	3.58	13.15	13.12	16.05	8.03	1.21	5.01	0	0	0.2	9.206667	8.973333	2.486667	14.106667	4.75	0.066667
TRINITY_DN1004_c1_g1	PREDICTED: probable mitochondrial adenine nucleotide transporter BTL3 [Cucumis melo]	3.3	3.75	5.87	2.81	2.94	3.24	2.49	4.06	3.52	1.54	1.92	0.08	1.45	1.55	1.14	2.89	3.44	2.98	4.306667	2.996667	3.356667	1.18	1.38	3.103333
TRINITY_DN1004_c1_g2	probable calcium-binding protein CML48 [Camellia sinensis]	0.5	0.08	0.09	0.72	0.36	0.25	0.29	0.34	0.1	1.17	0.49	2.91	0.6	0.91	6.43	0.15	0.25	0.46	0.223333	0.443333	0.243333	1.523333	2.646667	0.286667
TRINITY_DN100502_c0_g1	sugar transporter STL1-like [Quercus suber]	0.33	0.25	0	0	0.3	0	0	0	0.33	0	0	0	0.34	0	0	0.53	1.06	0.62	0.193333	0.1	0.11	0	0.113333	0.736667
TRINITY_DN100507_c0_g1	PREDICTED: 40S ribosomal protein S26-1-like [Tarenaya hassleriana]	0	0	0	0	0	0	0	0	0	6.24	0	0	0	0	0	0	0	0	0	0	0	2.08	0	0
TRINITY_DN10050_c0_g1		1.05	1.86	1.63	1.16	1.3	1.28	3.05	0.96	0.44	0.41	0.52	0.28	0.53	0.5	0.32	1.33	0.75	1.19	1.513333	1.246667	1.483333	0.403333	0.45	1.09
TRINITY_DN100510_c0_g1	putative disease resistance RPP13-like protein 1 [Quercus lobata]	7.51	5.02	8.5	4.83	2.62	3.77	4.66	5.25	4.24	10.83	5.79	8.74	3.79	1.25	3.39	7.64	5.19	5.14	7.01	3.74	4.716667	8.453333	2.81	5.99
TRINITY_DN100511_c0_g1		0	0	0	0	0	0	0	0	0	0	2.4	2.63	0	0	0	0	0	0	0	0	0	1.676667	0	0
TRINITY_DN100512_c0_g1		0	0	0	0.93	0	1.22	1.57	0.7	0.81	0	0	0	0	0	0	0	0.33	0.38	0	0.716667	1.026667	0	0	0.236667
TRINITY_DN100516_c0_g1		0	0	0	0.53	0	0	0	0.51	0	0.46	0	0.41	0	0	0	0	0.93	1.12	0	0.176667	0.17	0.29	0	0.683333
TRINITY_DN100516_c0_g2		0	0.28	0	0.68	0	0	0	0	1.13	0.59	0.73	0	0.39	0.31	0	0	0.61	1.44	0.093333	0.226667	0.376667	0.44	0.233333	0.683333
TRINITY_DN100517_c0_g1	putative glutamine amidotransferase-like protein C13C5.04 [Quercus suber]	0	0	0	0.24	0	0	0	0.68	0	0.21	0.76	0	0	0	0.44	0.62	0.64	0	0	0.08	0.226667	0.323333	0.146667	0.42
TRINITY_DN100519_c0_g1		0	0.2	0	0.24	0	0	0	0.23	0	0	0.26	0.76	0.54	1.74	0.89	0	0	0.25	0.066667	0.08	0.076667	0.34	1.056667	0.083333
TRINITY_DN10051_c0_g1		0	0	0.42	0.85	0.42	0.4	0	1.64	0	0.37	0.91	0	0	0.38	0	0.39	0	0	0.14	0.556667	0.546667	0.426667	0.126667	0.13
TRINITY_DN10051_c0_g2		6.83	8.74	4.68	7.4	1.65	4.75	2.92	6.21	6.6	2.93	3.32	1.39	5.37	3.94	4.59	1	0.45	1.75	6.75	4.6	5.243333	2.546667	4.633333	1.066667
TRINITY_DN100520_c0_g1	uncharacterized protein LOC111984525 [Quercus suber]	0.32	0.24	0.29	0	1.18	0.28	0.62	0.28	0	0.51	0.63	0.23	1.67	1.87	2.46	0.52	0.53	0.31	0.283333	0.486667	0.3	0.456667	2	0.453333
TRINITY_DN100522_c0_g2	hypothetical protein FH972_024268 [Carpinus fangiana]	0.3	0.05	0.22	0	0.33	0.05	0.06	0.05	0	0.14	0.12	0	0.97	0.66	0.21	0.28	0.55	0.45	0.19	0.126667	0.036667	0.086667	0.613333	0.426667
TRINITY_DN100524_c0_g1	cleft lip and palate transmembrane protein 1 homolog [Quercus suber]	0	0	0.64	0.33	0	0	0	0.31	0	0.28	0	0.52	0	0	0	0.29	0	0	0.213333	0.11	0.103333	0.266667	0	0.096667
TRINITY_DN100524_c0_g2	hypothetical protein FH972_023507 [Carpinus fangiana]	0.52	0	0	0	0.24	0.22	0	0.23	0	0.21	0.77	0.38	0	0.22	0.22	0.42	1.5	0	0.173333	0.153333	0.076667	0.453333	0.146667	0.64
TRINITY_DN100524_c0_g3	cleft lip and palate transmembrane protein 1 homolog [Quercus suber]	0	0.19	0.11	0.33	0.11	0.1	0	0.21	0.12	0.38	0.12	0.27	0	0.1	0	0.19	0.1	0.23	0.1	0.18	0.11	0.256667	0.033333	0.173333
TRINITY_DN100525_c0_g1		0	0.31	0.74	0.56	0.37	0	0.59	0	0.2	0.32	0	0.59	0.21	0	0	0.16	0.67	0	0.35	0.31	0.263333	0.303333	0.07	0.276667
TRINITY_DN100527_c0_g1	hypothetical protein FH972_022164 [Carpinus fangiana]	0	0.38	0.89	0	0	0	0	0.43	0.74	0	0	0	0	0	0	0	0	0	0.423333	0	0.39	0	0	0
TRINITY_DN100527_c0_g2	adenylate kinase-like [Quercus suber]	0	0.38	0.23	0.23	0	0.21	0	1.75	0.75	0	0.25	0	0	0	0	0	0	0	0.203333	0.146667	0.833333	0.083333	0	0
TRINITY_DN100528_c0_g1		0.3	0.31	0.31	0.45	0.36	0.13	0.34	0.17	0.14	0.27	0.34	0.18	0.3	0.25	0.17	0.3	0.41	0.28	0.306667	0.313333	0.216667	0.263333	0.24	0.33
TRINITY_DN100529_c0_g1	Lysophospholipase BODYGUARD 4 like [Actinidia chinensis var. chinensis]	26.84	27.67	26.61	20.91	22.93	27.11	29.55	20.4	14.37	13.24	19.75	6.44	20.73	16.61	17.21	18.51	16.77	19.04	27.04	23.65	21.44	13.143333	18.183333	18.106667
TRINITY_DN100529_c0_g2		0.43	0	1.57	0	0.2	0.74	0.63	0.19	0.22	0.17	0	0.16	0.22	0.18	0.92	0.35	0	0	0.666667	0.313333	0.346667	0.11	0.44	0.116667
TRINITY_DN10052_c0_g1		1.3	0	0.59	0	0	1.68	0.62	1.75	0.66	2.62	0	0.94	0	1.08	1.67	0	0	1.28	0.63	0.56	1.01	1.186667	0.916667	0.426667
TRINITY_DN100533_c0_g1		0.13	0	0.63	0	0.39	0.15	0.08	0	0	2.17	0	0	0	0	0	0.03	0.18	0	0.253333	0.18	0.026667	0.723333	0	0.07
TRINITY_DN100534_c0_g1		0	0	0	0.38	1.15	0.36	0	0.37	0	0	0	1.21	0	0	0.35	0	0.34	0	0	0.63	0.123333	0.403333	0.116667	0.113333
TRINITY_DN100535_c0_g1	PREDICTED: TMV resistance protein N-like [Juglans regia]	2.72	0.44	2.51	0	0	1.17	0	0	0	0	2.73	2	0	0	0	0	0	0	1.89	0.39	0	1.576667	0	0
TRINITY_DN100535_c1_g1	PREDICTED: TMV resistance [Prunus dulcis]	3.95	7.75	6.61	9.75	1.93	10.57	1.96	1.9	0	0	4.02	1.71	14.58	3.52	7.44	0	1.66	1.91	6.103333	7.416667	1.286667	1.91	8.513333	1.19
TRINITY_DN100537_c0_g2	S-adenosylmethionine mitochondrial carrier protein-like [Quercus suber]	0	0	0	0	0.21	0	0	0	0.23	1.3	0.46	0.17	0.72	0.19	0.2	0.19	0.77	0.22	0	0.07	0.076667	0.643333	0.37	0.393333
TRINITY_DN100538_c0_g4	ATP-dependent RNA helicase DBP7-like [Quercus suber]	0	0	0	0	0	0	0	0.25	0	0.67	0	0	0.29	0	0	0.46	0.23	0.27	0	0	0.083333	0.223333	0.096667	0.32
TRINITY_DN10053_c0_g1	PREDICTED: mitotic spindle checkpoint protein MAD1 [Vitis vinifera]	13.34	13.84	13.44	8.61	11.39	12.05	13.19	15.17	13.15	8.33	9.83	6.78	6.39	6.08	5.31	6.74	6.19	5.6	13.54	10.683333	13.836667	8.313333	5.926667	6.176667
TRINITY_DN10053_c0_g2		0.54	0.58	0.39	0.29	0.1	1	0.52	0.37	0.21	0.93	0.63	0.79	0.22	0	0.09	0	0	0	0.503333	0.463333	0.366667	0.783333	0.103333	0
TRINITY_DN10053_c0_g3		0.16	0.34	0.14	0.47	0.25	0.2	0.23	0.44	0.23	0.12	0.19	0.12	0	0.1	0.07	0.15	0.03	0.18	0.213333	0.306667	0.3	0.143333	0.056667	0.12
TRINITY_DN100540_c0_g2	ATP-synt_C domain-containing protein, partial [Cephalotus follicularis]	0	0	0.17	0.18	0	0	0	1.48	0.38	0.59	0.37	0.28	1.16	0.96	0.48	0	0.16	0	0.056667	0.06	0.62	0.413333	0.866667	0.053333
TRINITY_DN100540_c0_g3	hypothetical protein ES332_A06G006500v1 [Gossypium tomentosum]	0	0	0	0	0	0	0	0	0	0	0	0	0	0	0	0	0	0	0	0	0	0	0	0
TRINITY_DN100543_c0_g3	unknown [Medicago truncatula]	0	1.68	0	0	0	0	0	0	0	0	0	1.63	0	0.62	5.14	0	0.61	0	0.56	0	0	0.543333	1.92	0.203333
TRINITY_DN100543_c0_g4	glyceraldehyde-3-phosphate dehydrogenase-like [Quercus suber]	0	0.17	0	0	0	0.57	0	0	0.22	0.17	0.43	0.16	0.23	0.18	5.99	0.7	0.36	0	0.056667	0.19	0.073333	0.253333	2.133333	0.353333
TRINITY_DN100543_c1_g1	glyceraldehyde-3-phosphate dehydrogenase-like [Quercus suber]	0	0	0	0	0.66	0	0	0.64	0	1.15	0	0	0	0.6	0	0	0	0	0	0.22	0.213333	0.383333	0.2	0
TRINITY_DN100545_c1_g1		0.24	0.37	0.22	1.09	0	0	0	0.21	0	0	0	0	0	0.2	0	0.19	0	0.46	0.276667	0.363333	0.07	0	0.066667	0.216667
TRINITY_DN100545_c1_g2		0	0	0	0	0	2.4	5.38	0	1.44	0	0	0	0	0	0	2.74	0	0	0	0.8	2.273333	0	0	0.913333
TRINITY_DN100546_c0_g1	LOW QUALITY PROTEIN: DNA-directed RNA polymerase I subunit rpa1-like [Quercus suber]	0	0	0	0	0	0	0	0	0	0	0	0	0.56	0.3	0.46	0.14	0.6	0.68	0	0	0	0	0.44	0.473333
TRINITY_DN100546_c0_g3	LOW QUALITY PROTEIN: DNA-directed RNA polymerase I subunit rpa1-like [Quercus suber]	0.35	0	0.32	0	0	0	0	0	0	0.28	0.34	0	0.37	0.29	0.3	0.57	0.29	0	0.223333	0	0	0.206667	0.32	0.286667
TRINITY_DN100547_c0_g1	muscle-specific protein 20-like [Rhodamnia argentea]	0	0	0	0	0	0	0	0	0	6.02	0	0	0	0	0	0	0	0	0	0	0	2.006667	0	0
TRINITY_DN100548_c0_g1		0.5	0.34	0.97	0.8	0.17	0.69	1.1	0.54	0.92	0.69	0.62	0.14	0.13	0.32	0.32	0.97	0.99	1.52	0.603333	0.553333	0.853333	0.483333	0.256667	1.16
TRINITY_DN100548_c1_g1		0	0	0	0	0	0	0	0	0	1.65	0	0	0	0	0	2.05	0	0	0	0	0	0.55	0	0.683333
TRINITY_DN100548_c1_g2		0.76	0	0	0	0.7	0	1.46	0	0	0	0	0	0	0	0	0	0	1.51	0.253333	0.233333	0.486667	0	0	0.503333
TRINITY_DN100550_c0_g1	cytochrome P450 61-like [Quercus suber]	0	0	0	0	0.67	0.31	0	0	0	0.72	0.18	0.13	0.56	0.92	1.09	0	0.3	0.17	0	0.326667	0	0.343333	0.856667	0.156667
TRINITY_DN100550_c0_g2	cytochrome P450 61-like [Quercus suber]	0	0	0	0	0	0	0	0	0	2.37	0	0	1.59	0	1.89	0	1.19	0	0	0	0	0.79	1.16	0.396667
TRINITY_DN100550_c0_g4	cytochrome P450 61-like [Quercus suber]	0.23	0	0	0.21	0	0	0	0	0	0.18	0	0.17	0.71	0.19	0.59	0.55	0.38	0	0.076667	0.07	0	0.116667	0.496667	0.31
TRINITY_DN100551_c0_g1	LOW QUALITY PROTEIN: transcriptional activator spt7-like [Quercus suber]	0	0.44	0.26	0.53	0	0.25	0	0	0	0.46	0	0.21	0	0	0	0.24	0	0	0.233333	0.26	0	0.223333	0	0.08
TRINITY_DN100553_c0_g1	vacuolar transporter chaperone 1-like [Quercus suber]	0.48	0	0	0	0	0	0	0	0	0.38	0	1.03	0	0	0	0	0.39	0	0.16	0	0	0.47	0	0.13
TRINITY_DN100557_c0_g1	NADP-dependent alcohol dehydrogenase 7-like [Quercus suber]	0	0	0	0	0	0	0	0	0	0.61	2.99	0	0.82	0	0	0	0	0	0	0	0	1.2	0.273333	0
TRINITY_DN100557_c0_g2	NADP-dependent alcohol dehydrogenase 7-like [Quercus suber]	0	0	0	0.12	0	0.06	0	0	0	1.04	0.59	1.12	7.05	0.17	0.68	0.05	0.16	0.06	0	0.06	0	0.916667	2.633333	0.09
TRINITY_DN100557_c0_g3	NADP-dependent alcohol dehydrogenase 7-like [Quercus suber]	0	0	0	0	0	0	0	0	0	0	0	2.64	0	0	0	0	0	0	0	0	0	0.88	0	0
TRINITY_DN100557_c0_g4	NADP-dependent alcohol dehydrogenase 7-like [Quercus suber]	0	0	0	0.06	0	0	0.07	0.12	0.07	0.96	0.87	0.55	0.61	0.62	2.09	0.16	0.51	0.25	0	0.02	0.086667	0.793333	1.106667	0.306667
TRINITY_DN100559_c0_g1		0	0	0	0.12	0	0	0.13	0	0	0.53	0	2.06	0	0	0.11	0.1	0	0.63	0	0.04	0.043333	0.863333	0.036667	0.243333
TRINITY_DN100559_c0_g3		0	0	0	0.53	0.52	0	0	0	0	0	0	3.28	0	0	0	0	0	0	0	0.35	0	1.093333	0	0
TRINITY_DN10055_c0_g1	enoyl-CoA hydratase 2, peroxisomal [Pistacia vera]	137.41	115.83	107.67	105.97	110.7	111.71	89.07	86.4	91.62	113.2	122.94	99.22	102.68	116.34	99.61	100.96	97.14	99.36	120.303333	109.46	89.03	111.786667	106.21	99.153333
TRINITY_DN10055_c0_g2		0.78	0	0	0.72	0	0	0	0.7	0	0	0	0	0	0	0	0.69	0	0	0.26	0.24	0.233333	0	0	0.23
TRINITY_DN100560_c0_g1	t-SNARE affecting a late Golgi compartment protein 1-like [Quercus suber]	0	0	1.36	0	0	0	0	0	0	0	0	0	1.71	2.52	0	1.46	1.2	0	0.453333	0	0	0	1.41	0.886667
TRINITY_DN100560_c0_g4		0.26	0	0	0	0	0.23	0	0	0	0.21	0	0	0.55	0.88	0	0	0.43	0.25	0.086667	0.076667	0	0.07	0.476667	0.226667
TRINITY_DN100560_c0_g5		0	0	0	0	0	0	0	0	0	0	0	0	0	0	0	0	0	0	0	0	0	0	0	0
TRINITY_DN100561_c0_g1		0.56	2.09	1	1.02	1.02	0.95	1.59	0.99	0.56	0	0.55	0.8	0.59	0	0.94	0	0	1.63	1.216667	0.996667	1.046667	0.45	0.51	0.543333
TRINITY_DN100563_c0_g2	pyridoxal reductase-like [Quercus suber]	0	0	0	0	0	0.3	0	0.31	0	0.28	0	0	0.37	0	0.89	0.29	0	1.35	0	0.1	0.103333	0.093333	0.42	0.546667
TRINITY_DN100564_c0_g1		0	0.24	0	0.57	0.29	0	0.6	0	0.31	0.25	0.31	0.45	0.32	0.26	0	0	0	0	0.08	0.286667	0.303333	0.336667	0.193333	0
TRINITY_DN100566_c0_g1		1.58	1.78	1.44	2.96	1.46	0	0.76	0.72	0	0.64	0.79	0	0.87	1.33	0.68	1.42	1.29	2.37	1.6	1.473333	0.493333	0.476667	0.96	1.693333
TRINITY_DN100567_c0_g2	putative L-ascorbate peroxidase 6, chloroplastic [Dorcoceras hygrometricum]	0	0	0	0	0	0	0.29	0	0	0.93	0	0.22	0.2	0	0.25	0.38	0.08	0.09	0	0	0.096667	0.383333	0.15	0.183333
TRINITY_DN100568_c0_g1	probable phospholipase C20G8.02, mitochondrial [Quercus suber]	0	0.19	0	0	0	0	0	0	0.12	0.1	0.12	0	0.12	0.41	0.74	0.38	0	0.12	0.063333	0	0.04	0.073333	0.423333	0.166667
TRINITY_DN100568_c0_g2	probable phospholipase C20G8.02, mitochondrial [Quercus suber]	0.19	0	0	0.08	0	0.08	0.09	0	0	0.22	0.09	0	0.65	0.47	0.16	0.5	0.61	0.52	0.063333	0.053333	0.03	0.103333	0.426667	0.543333
TRINITY_DN100568_c0_g3	probable phospholipase C20G8.02, mitochondrial [Quercus suber]	0.23	0.03	0.12	0	0.08	0.04	0.04	0	0.04	0.18	0.04	0.07	0.49	0.68	0.39	0.38	0.78	0.46	0.126667	0.04	0.026667	0.096667	0.52	0.54
TRINITY_DN100569_c0_g2		0	0	3.54	0	0	0	0	0	0	1.58	0	0.71	0	0	0	0	0	0	1.18	0	0	0.763333	0	0
TRINITY_DN10056_c0_g1	hypothetical protein FNV43_RR17342 [Rhamnella rubrinervis]	15.52	16.3	17.07	13.63	16.13	16.76	15.62	13.79	12.2	13.95	15.69	10.11	14.33	16.57	10.69	12.49	14.58	12.99	16.296667	15.506667	13.87	13.25	13.863333	13.353333
TRINITY_DN100570_c1_g2	elongation factor 3-like [Quercus suber]	0	0	0	0	0	0	0.56	0	0	4.72	0	0	1.26	0.49	1	0.5	0	0	0	0	0.186667	1.573333	0.916667	0.166667
TRINITY_DN100570_c1_g4	elongation factor 3-like [Quercus suber]	0	0	0	0	0.07	0	0.4	0.21	0	0.52	0.4	0.42	0.58	0.55	0.91	0.63	0.75	0.31	0	0.023333	0.203333	0.446667	0.68	0.563333
TRINITY_DN100572_c0_g1	hypothetical protein FH972_021248 [Carpinus fangiana]	1.01	0.28	1.81	0	0.41	0.81	0.36	0	0.05	17.32	2.06	1.35	0	0.04	0	0.04	0	0	1.033333	0.406667	0.136667	6.91	0.013333	0.013333
TRINITY_DN100572_c1_g1		0.21	0.32	0	0.19	0	0.45	0	0.36	0.51	0.33	0.31	0	0	0	0.27	0.16	0.09	0.1	0.176667	0.213333	0.29	0.213333	0.09	0.116667
TRINITY_DN100572_c1_g2		0	0	0.82	0	2.49	0.77	0.86	0	0.92	3.65	0.89	0.65	0	0	0	0	0.73	0	0.273333	1.086667	0.593333	1.73	0	0.243333
TRINITY_DN100576_c0_g1		1.12	2.9	0.25	1.4	2.04	0.34	3.38	3.37	6.04	3.2	3.57	12.65	10.07	4.21	13.15	15.13	19.57	19.86	1.423333	1.26	4.263333	6.473333	9.143333	18.186667
TRINITY_DN100576_c0_g2		0	0	0	1.89	0	0	1.9	0	2.06	1.62	0	0	9.43	5.11	5.43	10.27	19.25	6.55	0	0.63	1.32	0.54	6.656667	12.023333
TRINITY_DN100576_c0_g3		0.14	0.11	0	0	0	0.07	0.13	0.12	0.2	0	0.07	0.61	0.07	0.06	0.12	1.19	2.06	1.69	0.083333	0.023333	0.15	0.226667	0.083333	1.646667
TRINITY_DN100576_c1_g1		0	0	0	0	0	0	0.46	0	0	0.59	0.28	1.59	0.28	0.16	0.08	0	0	0	0	0	0.153333	0.82	0.173333	0
TRINITY_DN100577_c0_g1		0	0	0.18	0.73	0	0.68	0.75	0.91	0	0	0.78	1.71	0	0	0	0	0	0	0.06	0.47	0.553333	0.83	0	0
TRINITY_DN100577_c0_g2		0	0	0	0	0	0.21	0.48	0.22	0.5	0.59	0	0.9	0	0	0	0.6	0.2	0	0	0.07	0.4	0.496667	0	0.266667
TRINITY_DN10057_c0_g1	PREDICTED: protein PLANT CADMIUM RESISTANCE 2-like [Nelumbo nucifera]	38.93	33.16	3.05	10.49	25.76	5.86	43	28.44	14.38	27.67	9.85	5.29	20.41	6.93	13.32	4.93	6.75	4.23	25.046667	14.036667	28.606667	14.27	13.553333	5.303333
TRINITY_DN100580_c0_g1		1.64	1.57	0.25	0.82	1.24	0.46	1.4	0.54	0.44	0.5	0.18	0.4	0.09	0.38	0	0.63	0.45	0.93	1.153333	0.84	0.793333	0.36	0.156667	0.67
TRINITY_DN100580_c0_g2		1.27	2.51	0.68	0.69	1.16	0.43	2.19	0.66	0.5	0.2	0	0.18	0	0	0.43	1.02	0.41	0.48	1.486667	0.76	1.116667	0.126667	0.143333	0.636667
TRINITY_DN100582_c0_g1		0	0.37	0	0	0	0.85	0	0.44	0	0.4	0.49	0	0	0	0	1.67	0	0.48	0.123333	0.283333	0.146667	0.296667	0	0.716667
TRINITY_DN100583_c0_g1	cytochrome P450 52A13-like [Quercus suber]	0	0	0	0	0	0.09	0.11	0	0.11	0.09	0.32	0.16	0.66	0.82	0.56	0.68	0.9	0.41	0	0.03	0.073333	0.19	0.68	0.663333
TRINITY_DN100583_c0_g3	cytochrome P450 52A13-like [Quercus suber]	0	0	0	0	0	0	0	0	0	0.52	0	0	0	0.54	0.56	0	0	0	0	0	0	0.173333	0.366667	0
TRINITY_DN100585_c0_g1	60S ribosomal protein L32-like [Quercus suber]	0	0	0	10.83	1.78	0	0	0	0	3.15	3.81	0	0	0	0	1.94	0	0	0	4.203333	0	2.32	0	0.646667
TRINITY_DN100585_c0_g2	hypothetical protein EJB05_43636, partial [Eragrostis curvula]	0	0	0.38	0.78	0	0	0	0	0.43	0.68	4.61	0	0.45	0	0	0	1.04	2.48	0.126667	0.26	0.143333	1.763333	0.15	1.173333
TRINITY_DN100587_c0_g1		0	0	0	0	0	2.66	0	0	0	0	0	0	0	0	3.04	7.12	0	0	0	0.886667	0	0	1.013333	2.373333
TRINITY_DN10058_c0_g1	PREDICTED: probable beta-1,3-galactosyltransferase 2 isoform X3 [Vitis vinifera]	11.38	10.83	6.69	9.66	10.67	8.24	11.96	12.56	12.79	4.72	7.59	4.04	11.42	8.15	10.55	11.8	9.36	12.17	9.633333	9.523333	12.436667	5.45	10.04	11.11
TRINITY_DN10058_c0_g2		0	0	0	0	0	0	1.56	0.29	0.65	0.26	0.32	0	0.68	0.54	0.28	2.12	0.27	0.62	0	0	0.833333	0.193333	0.5	1.003333
TRINITY_DN10058_c0_g3		0.6	0.93	0.31	0.16	0.55	0.15	1.08	0.22	0.83	0.07	0.08	0.13	0.52	0.5	0.15	0.73	0.57	0.24	0.613333	0.286667	0.71	0.093333	0.39	0.513333
TRINITY_DN10058_c1_g1		0.88	0.27	0.32	1.12	0.43	0.55	0.91	0.65	0.97	0.23	0.06	0.04	0.12	0.25	0.15	0.36	0.44	0.38	0.49	0.7	0.843333	0.11	0.173333	0.393333
TRINITY_DN100591_c0_g1		0	0	0.77	0	0	0	0.27	0.87	0	0.2	0.42	1.87	0	10.35	1.51	0	0	0	0.256667	0	0.38	0.83	3.953333	0
TRINITY_DN100592_c0_g1		0.25	0.19	0.3	0.08	0.3	0.21	0.08	0.14	0.32	0.2	0.16	0.24	0.08	0.07	0.21	0	0.27	0.08	0.246667	0.196667	0.18	0.2	0.12	0.116667
TRINITY_DN100592_c0_g2		0.12	0.19	0.33	0.77	0	0.41	0.58	0.52	0.59	0.38	0.12	0.44	0.37	0	0	0	0	0	0.213333	0.393333	0.563333	0.313333	0.123333	0
TRINITY_DN100593_c0_g1	hypothetical protein CMV_007261 [Castanea mollissima]	4.31	2.79	1.68	0	2.27	1.06	1.18	3.19	13.79	0.99	1.83	2.23	0	0	0.52	3.74	3.01	5.46	2.926667	1.11	6.053333	1.683333	0.173333	4.07
TRINITY_DN100595_c0_g1	hypothetical protein FH972_026545 [Carpinus fangiana]	0	0	0	0	0	0	0	0	0	0.75	0	1.33	0	0	0	0	0	0	0	0	0	0.693333	0	0
TRINITY_DN100595_c0_g2		0	0	0	0	0	0	0.77	0	0	5.85	0.79	5.23	0	0	0	0	0	0	0	0	0.256667	3.956667	0	0
TRINITY_DN100597_c0_g2		0.15	0.23	0.41	0.28	0	0.78	0.29	0.26	0	0.12	0	0.22	0.15	0	0	0	0	0.14	0.263333	0.353333	0.183333	0.113333	0.05	0.046667
TRINITY_DN10059_c0_g1	ribosomal protein L2 [Plukenetia volubilis]	0.41	0.5	0.15	0.74	0.15	0.55	1.33	1.87	0.61	0.19	0.16	0.24	0	0.27	0.41	0.25	0.4	0.38	0.353333	0.48	1.27	0.196667	0.226667	0.343333
TRINITY_DN10059_c0_g2	hypothetical chloroplast RF21 [Liquidambar formosana]	0.2	0.83	0.44	0.18	0.09	0.5	0.47	0.17	0	0.15	0.1	0.07	0.2	0.49	0.25	0.45	0.41	0.18	0.49	0.256667	0.213333	0.106667	0.313333	0.346667
TRINITY_DN10059_c0_g4		0.32	0.49	0.58	0.59	0	0.83	1.24	0	0	0	0.32	0.23	0	0.27	0	0	0.26	0.31	0.463333	0.473333	0.413333	0.183333	0.09	0.19
TRINITY_DN1005_c0_g1		0.1	0	0.18	0.37	0	0.26	0.3	0.17	0.3	0.32	0	0.82	0.31	0.43	0.26	0	0	0	0.093333	0.21	0.256667	0.38	0.333333	0
TRINITY_DN1005_c0_g2	hypothetical protein F0562_033038 [Nyssa sinensis]	24.52	26.09	17.18	21.52	19.93	20.9	19.65	17.66	19.63	25.71	21.13	26.57	17.29	15.7	15.79	12.41	14.4	14.7	22.596667	20.783333	18.98	24.47	16.26	13.836667
TRINITY_DN100600_c0_g1	peroxisomal biogenesis factor 19-like [Quercus suber]	0	0	0	0	0	0	0	0	0	0.43	0	0	0	0.45	0.91	0.46	0	0	0	0	0	0.143333	0.453333	0.153333
TRINITY_DN100600_c0_g2	peroxisomal biogenesis factor 19-like [Quercus suber]	0	0	0	0	0	0	0	0	0	3.32	0	0	0.9	0	0	0	0	0	0	0	0	1.106667	0.3	0
TRINITY_DN100604_c0_g1		0.58	0.15	0.44	0.53	0.18	0.57	0.28	0.25	0.28	0.3	0.09	0.42	0.29	0	0.08	0.37	0.24	0.09	0.39	0.426667	0.27	0.27	0.123333	0.233333
TRINITY_DN100606_c0_g2	60S ribosome subunit biogenesis protein NIP7-like [Quercus suber]	0	0	0	0	0	0	0	0	0	0.71	0.22	0.32	0.23	0	0.38	0	0.55	0	0	0	0	0.416667	0.203333	0.183333
TRINITY_DN100607_c0_g1	peroxide stress-activated histidine kinase mak3-like [Quercus suber]	0	0	0	0	0	0	0	0	0	0.9	0	1.1	0	0	0	0	0	0	0	0	0	0.666667	0	0
TRINITY_DN100608_c0_g1	PREDICTED: acyl-[acyl-carrier-protein] desaturase, seed specific, chloroplastic [Brassica oleracea var. oleracea]	0	0.14	0	0	0	0	1.25	0	0.18	0.58	0.36	0.67	0	0	0.16	0	0	0	0.046667	0	0.476667	0.536667	0.053333	0
TRINITY_DN100609_c0_g1	LOW QUALITY PROTEIN: peroxiredoxin-2-like [Nymphaea colorata]	0	0	0	0	0	0.31	0	0	0	0	1.06	0.26	1.13	0	0	0	0.29	0	0	0.103333	0	0.44	0.376667	0.096667
TRINITY_DN10060_c0_g1		3.03	2.52	3.85	3.6	1.17	1.68	4.23	4.52	6.15	0.96	1.49	1.24	1.63	1.37	1.44	1.38	0.97	1.51	3.133333	2.15	4.966667	1.23	1.48	1.286667
TRINITY_DN100611_c0_g1		0	3.01	0	1.52	1.11	0	0	0.44	0.61	0.48	0.97	0	6.89	0	0	0.94	2.23	0.59	1.003333	0.876667	0.35	0.483333	2.296667	1.253333
TRINITY_DN100613_c0_g2	SCF E3 ubiquitin ligase complex F-box protein grrA-like [Quercus suber]	0	0	0	0	0	0	0	0	0	0.28	0.35	0	0.37	0.59	0	0.58	0.87	0.68	0	0	0	0.21	0.32	0.71
TRINITY_DN100616_c0_g1		0	0	1.99	0	0	0	0	0	0	0	2.17	3.97	0	0	0	1.02	0.89	0	0.663333	0	0	2.046667	0	0.636667
TRINITY_DN100617_c0_g1		0	0	0	0	0	0	0	0	0	1.24	1.5	0	0	0	0	1.48	0	0	0	0	0	0.913333	0	0.493333
TRINITY_DN10061_c0_g1		0.93	0.62	0.67	0.9	0.4	1.1	0.9	0.42	0.84	0.54	0.61	0.73	0.19	0.62	0.32	0.9	0.41	0.86	0.74	0.8	0.72	0.626667	0.376667	0.723333
TRINITY_DN10061_c0_g2		0.71	0.27	0.32	0.56	0.65	0.6	0.34	0.15	0.78	0.91	0.87	0.33	0.54	0.59	0.15	0.27	0.51	0.5	0.433333	0.603333	0.423333	0.703333	0.426667	0.426667
TRINITY_DN10061_c0_g3	acyl carrier protein [Camellia japonica]	81.21	86.84	100.11	91.66	93.69	103.83	81.82	78.78	72.87	50.27	83.73	43.49	78.98	78.18	52.5	63.88	68.13	65.31	89.386667	96.393333	77.823333	59.163333	69.886667	65.773333
TRINITY_DN100620_c0_g2	alanine aminotransferase 2-like [Quercus suber]	0	0	0.46	0.29	0.11	0.6	0.53	0	0.04	18.24	0.7	15.82	0	0	0	0	0.03	0	0.153333	0.333333	0.19	11.586667	0	0.01
TRINITY_DN100620_c0_g3	probable alanine aminotransferase, mitochondrial [Quercus suber]	0	0	0	0	0	0	0	0	0	2.69	0	0	0	0	0	0	0	0	0	0	0	0.896667	0	0
TRINITY_DN100620_c1_g2	alanine aminotransferase 2-like [Quercus suber]	0.27	0.14	0.08	0.42	0.25	0.19	0.09	0.55	0.18	1.09	0.46	0.48	0.86	0.04	0.27	0.77	1.19	0.17	0.163333	0.286667	0.273333	0.676667	0.39	0.71
TRINITY_DN100623_c0_g1	DNA excision repair protein ckn1-like [Quercus suber]	0	0	0.09	0.13	0.04	0.16	0.18	0	0	2.26	0.74	1.73	0	0	0	0	0	0	0.03	0.11	0.06	1.576667	0	0
TRINITY_DN100625_c0_g1		0	1.51	1.21	3.88	1.84	0.75	7.3	0.6	2.67	0.54	0	0	0	0	0	0	0	0	0.906667	2.156667	3.523333	0.18	0	0
TRINITY_DN100625_c0_g3		0	0	0	0	0	0	0	1.29	1.47	0	0	0	0	0	0	0	0	0	0	0	0.92	0	0	0
TRINITY_DN100626_c0_g1		0.19	0.07	0	0	0.09	0	0.09	0.16	0.47	0.6	0.47	0.98	0.39	0	0.49	0.22	0.24	0.09	0.086667	0.03	0.24	0.683333	0.293333	0.183333
TRINITY_DN100628_c1_g1		0	0	0	0.33	0	0.52	0	0.11	0.24	0	0	0.27	0.12	0.31	0.21	0.19	0.61	0.34	0	0.283333	0.116667	0.09	0.213333	0.38
TRINITY_DN100628_c1_g2	ankyrin repeat-containing protein At5g02620-like [Brassica napus]	1.11	1.07	0.33	4.06	2.62	1.27	0	0.48	2.74	0.29	0.18	0.76	2.03	1.03	1.69	0.44	1.31	1.56	0.836667	2.65	1.073333	0.41	1.583333	1.103333
TRINITY_DN100628_c2_g1	ankyrin repeat-containing protein [Pyrus ussuriensis x Pyrus communis]	0	0	0	0	0.37	0	0	0	0	0.32	0	0	1.28	0	1.73	0	0	0	0	0.123333	0	0.106667	1.003333	0
TRINITY_DN100629_c0_g1		0	0	0	0	0	0	0	0	0	0	0	0	0	0	0.82	0	1.54	0	0	0	0	0	0.273333	0.513333
TRINITY_DN10062_c0_g1	PREDICTED: TMV resistance protein N isoform X1 [Eucalyptus grandis]	2.67	2.64	8.57	2.56	4.4	4.22	4.3	1.33	3.19	9.81	5.68	7.21	3.14	2.14	1.4	1.62	3.3	1.53	4.626667	3.726667	2.94	7.566667	2.226667	2.15
TRINITY_DN100631_c0_g1		0	0	0.91	0	1.55	0	0.97	0.3	0	0.27	0.33	0.49	0	0.28	0.29	0	1.38	0	0.303333	0.516667	0.423333	0.363333	0.19	0.46
TRINITY_DN100632_c0_g1		0	0	0	0	0	0	0.78	0	0	0	0	0	1.79	4.11	0.7	1.47	1.33	2.45	0	0	0.26	0	2.2	1.75
TRINITY_DN100632_c0_g2	uncharacterized protein LOC111989898 [Quercus suber]	0.11	0.04	0.04	0.06	0.06	0.08	0.18	0	0.04	0.45	0.45	0.12	0.8	1.37	0.98	0.98	0.73	0.91	0.063333	0.066667	0.073333	0.34	1.05	0.873333
TRINITY_DN100634_c0_g1		0.58	0	0	0	0	0	0	0	0	2.55	1.43	0.85	0	0	0	0	0	0	0.193333	0	0	1.61	0	0
TRINITY_DN100635_c0_g1		0	0	0	1.2	0.68	0	0	0	0	0	0	0	0.38	0	0.8	0	0	0	0	0.626667	0	0	0.393333	0
TRINITY_DN10063_c0_g1	unknown [Picea sitchensis]	0.09	0.33	0.08	0	0.47	0.07	0.58	0	0	0.61	0.34	2.66	0.17	0.07	0.15	0.07	0	0.96	0.166667	0.18	0.193333	1.203333	0.13	0.343333
TRINITY_DN100640_c0_g1	repressible high-affinity phosphate permease-like [Quercus suber]	0	0	0	0	0	0	0	0.26	0	0.47	0	0	1.22	0.98	1.75	0	0	0.28	0	0	0.086667	0.156667	1.316667	0.093333
TRINITY_DN100640_c0_g3	repressible high-affinity phosphate permease-like [Quercus suber]	0	0	0	0	0	0	0	1.02	0	0	0.56	0	1.84	0.48	0	0	0.47	0	0	0	0.34	0.186667	0.773333	0.156667
TRINITY_DN100641_c0_g2		0.42	0.64	0.38	0	1.54	0.36	0.4	0	1.27	1.01	0	0	0.44	4.19	0	0	0	1.22	0.48	0.633333	0.556667	0.336667	1.543333	0.406667
TRINITY_DN100643_c0_g1		0	0	0.97	0	0	0	2.04	0.97	3.27	0.87	0	0	0	4.48	0.93	0	3.46	0	0.323333	0	2.093333	0.29	1.803333	1.153333
TRINITY_DN100645_c0_g1	uncharacterized protein LOC112018791 [Quercus suber]	0	0	0	0	0	0	0	0	0	1.11	0.68	0	0	0.29	0.59	0	0.57	0	0	0	0	0.596667	0.293333	0.19
TRINITY_DN100648_c0_g1	PREDICTED: glutathione S-transferase F13-like [Juglans regia]	0.09	0	0.47	0	0.64	0.52	0	0.07	0.17	1.51	1.46	1.09	0.44	3.58	1.04	4.65	2.17	1.46	0.186667	0.386667	0.08	1.353333	1.686667	2.76
TRINITY_DN100649_c0_g1	predicted protein [Hordeum vulgare subsp. vulgare]	0.22	0.08	0.29	0	0	0.37	0.1	0	0.21	0.08	0	0.47	0	0	0	0.17	0.18	0.6	0.196667	0.123333	0.103333	0.183333	0	0.316667
TRINITY_DN10064_c0_g1	probably inactive leucine-rich repeat receptor-like protein kinase At5g48380 [Quercus suber]	21.64	10.7	2.38	7.5	7.42	3.47	9.07	9.16	21.16	0.33	1.07	2.18	1.34	2.68	1.52	6.03	5.72	10.43	11.573333	6.13	13.13	1.193333	1.846667	7.393333
TRINITY_DN10064_c0_g2		3.8	2.45	0.09	0.09	0.84	0.09	2.99	0.18	0.9	0	0.1	0.3	0.1	0.09	0	0.24	0.17	0.38	2.113333	0.34	1.356667	0.133333	0.063333	0.263333
TRINITY_DN100651_c0_g1	heat shock protein 90-like, partial [Quercus suber]	0	0	0	0	0	0	0	0	0	0	0	0	0	0	1.38	3.06	3.77	0	0	0	0	0	0.46	2.276667
TRINITY_DN100652_c0_g1	SAC3/GANP/Nin1/mts3/eIF-3 p25 [Corchorus olitorius]	1.29	0	0.78	0	0	0	0	0	0.44	0	0	0	0.91	0	0	0	0	0	0.69	0	0.146667	0	0.303333	0
TRINITY_DN100654_c0_g2		0	0.54	0.64	0	0	0	0	1.25	2.5	0	0	0	0	0	0	0	0	0	0.393333	0	1.25	0	0	0
TRINITY_DN100657_c0_g1		0	0	0	0	0	0	0	0	0	0.38	0.78	0	0	0.13	0.68	0	0	0	0	0	0	0.386667	0.27	0
TRINITY_DN10065_c0_g1	PREDICTED: TMV resistance protein N-like [Nelumbo nucifera]	0	0	0	0	0	0	0	0	0	0	0	0	0	0	0	2.52	1.22	3.55	0	0	0	0	0	2.43
TRINITY_DN100660_c1_g2		0	1.22	0	0	0	1.42	0	0	1.7	0	0	0	0	0	0	0	0	0	0.406667	0.473333	0.566667	0	0	0
TRINITY_DN100660_c1_g4		0	0	0.63	0.64	0	0	0	0	0	0	0	0	0.75	0	0	0.61	0.56	0	0.21	0.213333	0	0	0.25	0.39
TRINITY_DN100661_c0_g1	uncharacterized protein LOC114711579 [Prosopis alba]	0	0	0	0	0	0	0	0	0	0.43	0.52	0.39	0	0.44	0	0	0	0	0	0	0	0.446667	0.146667	0
TRINITY_DN100663_c0_g1	PREDICTED: GDSL esterase/lipase At1g33811 [Vitis vinifera]	0	0	0.68	0	0	0	0	0	0.76	0	0	0.54	0	0	0	0	0	0	0.226667	0	0.253333	0.18	0	0
TRINITY_DN100663_c0_g2	GDSL esterase/lipase At1g33811 [Ricinus communis]	0	0	0	0.27	0	0	0	0	0.3	0.47	0.29	0	0	0.5	0	0.24	0	0	0	0.09	0.1	0.253333	0.166667	0.08
TRINITY_DN100663_c0_g3	GDSL esterase/lipase At1g33811 [Vitis riparia]	0	0	0.2	0	0.2	0	0.43	0	0.22	0.53	0.22	0.16	0.23	0.56	0	0	0	0	0.066667	0.066667	0.216667	0.303333	0.263333	0
TRINITY_DN100665_c0_g1	hypothetical protein FH972_002987 [Carpinus fangiana]	5.61	4.81	6.21	5.96	5.26	6.81	5.56	6.36	5.36	5.8	6.91	10.68	3.03	5.87	4.32	2.2	3.2	3.21	5.543333	6.01	5.76	7.796667	4.406667	2.87
TRINITY_DN100668_c0_g1		0.47	0.45	0	2.83	0.21	0.5	0.23	0	0	0	0	0	0.71	0.39	0.2	0.09	0	0.22	0.306667	1.18	0.076667	0	0.433333	0.103333
TRINITY_DN10066_c0_g1	putative LRR receptor-like serine/threonine-protein kinase [Vitis vinifera]	1.78	2.04	1.55	6	4.6	1.82	4.08	12.26	16.71	1.12	1.04	0.65	15.11	27.4	12.92	1.4	2.44	1.77	1.79	4.14	11.016667	0.936667	18.476667	1.87
TRINITY_DN100670_c0_g2	PREDICTED: DNA-directed RNA polymerase I subunit RPA2-like [Pyrus x bretschneideri]	0	0	0.26	0.27	0	0	0.28	0	0	0.23	0	1.06	0	0	0	0.24	0.95	0.28	0.086667	0.09	0.093333	0.43	0	0.49
TRINITY_DN100671_c0_g1	uncharacterized protein LOC111995381 [Quercus suber]	0.57	0.22	0.26	0.85	0.53	0.79	0.07	0.25	0.49	0.67	0.56	1.19	1.12	0.65	1.65	0.55	0.64	0.8	0.35	0.723333	0.27	0.806667	1.14	0.663333
TRINITY_DN100671_c1_g1	uncharacterized protein LOC111995381 [Quercus suber]	0	0	0	2.76	0	0	1.88	0	0	0	0	0	0	0	0	0	0	0	0	0.92	0.626667	0	0	0
TRINITY_DN100671_c1_g2	uncharacterized protein LOC111995381 [Quercus suber]	0	0	0	0	0	0	0	0	0.96	0.76	0	0	0	0	0	0.86	0	0	0	0	0.32	0.253333	0	0.286667
TRINITY_DN100672_c0_g1	conidial yellow pigment biosynthesis polyketide synthase-like [Quercus suber]	0	0	0	0	0	0	0	0	0	0	0.45	0	0	0	0.78	0.39	0	0	0	0	0	0.15	0.26	0.13
TRINITY_DN100673_c0_g3		0	0	0	0	0	0	0	0	0	0.97	0.4	0	0.86	0.34	0.69	0.68	1.33	0	0	0	0	0.456667	0.63	0.67
TRINITY_DN100675_c0_g1		0	0	0	0	0	0	0	0	0	0	0	0	0	0	0	0	1.24	0	0	0	0	0	0	0.413333
TRINITY_DN100676_c1_g1		0.3	0	0	0	0.27	1.02	0	0.52	0	0	0	0	0.62	0	0.51	0.24	0	0	0.1	0.43	0.173333	0	0.376667	0.08
TRINITY_DN100677_c0_g1	syntaxin-like protein psy1 [Quercus suber]	0.09	0.04	0.08	0	0	0.08	0	0.04	0	0.84	0.34	0.11	0.93	0.51	2.19	0.6	0.07	0.34	0.07	0.026667	0.013333	0.43	1.21	0.336667
TRINITY_DN100678_c0_g1	NADH dehydrogenase I subunit 2 [Vigna unguiculata]	0.2	0.33	0.36	0.27	0.6	0.61	0.61	0.31	0.35	0.36	0.64	0.1	0.26	0.41	0.11	0.2	0.82	0.24	0.296667	0.493333	0.423333	0.366667	0.26	0.42
TRINITY_DN100678_c1_g1		0.91	0.72	0.61	1.01	0.13	0.34	0.52	0.58	0.92	0.53	0.26	0.64	0.14	0.34	0.23	0.31	0.11	0.38	0.746667	0.493333	0.673333	0.476667	0.236667	0.266667
TRINITY_DN100678_c1_g3	hypothetical protein VITISV_042643 [Vitis vinifera]	0	0.35	0.42	0.12	0.06	0.39	0.44	0.06	0.13	0.1	0	0.05	0	0	0	0.55	0	0.06	0.256667	0.19	0.21	0.05	0	0.203333
TRINITY_DN100678_c1_g4	putative RNA-directed DNA polymerase [Rosa chinensis]	0.34	0.13	0.31	0.31	0.23	0.07	0.25	0.14	0.08	0.33	0	0.12	0	0.21	0.22	0.26	0.07	0.39	0.26	0.203333	0.156667	0.15	0.143333	0.24
TRINITY_DN10067_c0_g1		0.47	0.88	0.42	0.28	0.28	0.35	0.35	0.31	0.6	0.2	0.2	0.5	0.31	0.26	0.13	0.44	0.3	0.72	0.59	0.303333	0.42	0.3	0.233333	0.486667
TRINITY_DN10067_c0_g2		0	0.81	0	0	0	0	1.04	0	0	0	0	0	0	0	0	2.04	0	1.1	0.27	0	0.346667	0	0	1.046667
TRINITY_DN100680_c0_g2	uncharacterized protein LOC112014380 [Quercus suber]	0	0	0	0	0	0	0	0	0	0	0	0	0	0	0	0	0	0	0	0	0	0	0	0
TRINITY_DN100681_c0_g1		0.39	1.2	1.52	0.83	1.78	1.55	1.25	1.23	1.65	0.72	1.02	0.19	0.66	0.65	0	0.1	0.86	0.24	1.036667	1.386667	1.376667	0.643333	0.436667	0.4
TRINITY_DN100682_c0_g1	putative ribonuclease H protein [Vitis vinifera]	2.59	0.34	2.1	0.83	1.37	1.28	1.4	0.49	0.56	1.56	0.95	0	0.59	0	0	0.38	0.39	0	1.676667	1.16	0.816667	0.836667	0.196667	0.256667
TRINITY_DN100684_c0_g2	sugar transporter STL1-like [Quercus suber]	0	0.04	0	0	0	0	0.44	0	0	1.32	0.15	0.11	0	0.09	0.57	0.16	0.13	0.05	0.013333	0	0.146667	0.526667	0.22	0.113333
TRINITY_DN100686_c0_g1		0	0	0	0	0	0	0	0	0	0	0.38	1.41	0	0	0	0	0	0	0	0	0	0.596667	0	0
TRINITY_DN100689_c0_g2	probable choline-phosphate cytidylyltransferase [Quercus suber]	0	0	0	0	0.16	0	0	0	0	1.13	0	0.39	0.18	0.45	0.91	0.42	0.44	0.17	0	0.053333	0	0.506667	0.513333	0.343333
TRINITY_DN10068_c0_g1	PREDICTED: nascent polypeptide-associated complex subunit alpha-like protein 4 [Nelumbo nucifera]	46.5	49.61	47.1	34.81	47.19	53.03	46.32	40.78	35.14	23.23	31.8	17.96	29.16	35.89	28.94	30.18	32.81	27.16	47.736667	45.01	40.746667	24.33	31.33	30.05
TRINITY_DN10068_c1_g1	Rust resistance kinase Lr10 [Vitis vinifera]	0	0	0	0	0.69	0	1.09	0	0	0.3	0.75	1.1	1.99	4.42	0.65	0	0	0	0	0.23	0.363333	0.716667	2.353333	0
TRINITY_DN10068_c1_g2		0	0	0	0.29	0.44	0	0	1.94	0.16	0	0	0	0	0	0	0	0	0	0	0.243333	0.7	0	0	0
TRINITY_DN100693_c0_g1	glutamate-1-semialdehyde 2,1-aminomutase, chloroplastic-like, partial [Olea europaea var. sylvestris]	0	0	0.53	3.24	0	0.51	0	0.71	0.79	0	0.29	0.21	0	0	0	0.48	2.17	0.84	0.176667	1.25	0.5	0.166667	0	1.163333
TRINITY_DN100695_c0_g1	uncharacterized protein LOC112000547 [Quercus suber]	0.25	0	0.22	0	0.23	0.11	0.36	0.32	0	0.29	0.24	0.09	0.88	0.1	0	0	0	0.46	0.156667	0.113333	0.226667	0.206667	0.326667	0.153333
TRINITY_DN100698_c0_g1		0	0	0	0	0.18	0.5	0.19	0	0	1.55	0.19	1.86	0	0	0	0	0	0	0	0.226667	0.063333	1.2	0	0
TRINITY_DN10069_c0_g1		9.28	6.8	198.21	3.48	29.89	82.75	125.32	55.13	52.09	43.12	57.62	34.67	7.74	7.06	6.85	110.39	106.4	98.09	71.43	38.706667	77.513333	45.136667	7.216667	104.96
TRINITY_DN10069_c1_g1		2.37	0	30.89	2.3	4.18	9.38	0	17.88	26.87	3.7	15.63	3.29	0	2.08	0	0	0	0	11.086667	5.286667	14.916667	7.54	0.693333	0
TRINITY_DN1006_c0_g1	PREDICTED: putative RNA-binding protein Luc7-like 2 isoform X2 [Vitis vinifera]	34.85	35.86	33.79	29.71	29.7	34.06	33.67	28.08	28.12	27.18	29	19.87	23.6	21.67	21.1	21.17	23.95	24.21	34.833333	31.156667	29.956667	25.35	22.123333	23.11
TRINITY_DN100701_c0_g1		0	0	0	0	0	0	0.59	2.69	2.77	0	0	0	0.64	0.77	0.52	0.75	1	1.47	0	0	2.016667	0	0.643333	1.073333
TRINITY_DN100701_c0_g2		0	0.77	0.61	0.62	0	0	0	0	0.34	1.08	1	0.73	0.35	0	0	0.28	0	0	0.46	0.206667	0.113333	0.936667	0.116667	0.093333
TRINITY_DN100704_c0_g1	PI-PLC X domain-containing protein 1-like [Quercus suber]	0	0	0	0	0.86	0	0	0	0	0	0	0	1.03	0.78	2.41	0	0	0	0	0.286667	0	0	1.406667	0
TRINITY_DN100706_c0_g1		2.06	0.67	0	0	0.27	0	0.28	0	0.59	0.23	0.58	1.06	0	0	0.5	0.24	0.48	0.56	0.91	0.09	0.29	0.623333	0.166667	0.426667
TRINITY_DN100706_c0_g2		1.07	0	0	0	0	0	1.03	0	0	0	1.07	0.78	0	0	0	0	0	0	0.356667	0	0.343333	0.616667	0	0
TRINITY_DN100708_c0_g1		0	0	0	0	0	0	0	0	0.55	0	0	1.18	0.58	1.36	1.86	0	0	0.53	0	0	0.183333	0.393333	1.266667	0.176667
TRINITY_DN100709_c0_g1	4-hydroxyphenylpyruvate dioxygenase-like [Papaver somniferum]	0	0.05	0.11	0	0	0	0	0	0	0.44	0.86	0.23	0.75	0.05	0.11	0.19	0.46	0.12	0.053333	0	0	0.51	0.303333	0.256667
TRINITY_DN10070_c0_g1	endoplasmic reticulum mannosyl-oligosaccharide 1,2-alpha-mannosidase-like [Quercus suber]	47.53	7.91	38.81	18.86	7.66	23.01	2.95	6.15	10.54	43.28	42.48	8.91	115.66	96.16	90.09	106.86	97.92	77.49	31.416667	16.51	6.546667	31.556667	100.636667	94.09
TRINITY_DN100712_c0_g1		0	0.14	0	0.17	0	0	0	0	0	0.6	0.18	0.69	0.58	0.16	0.32	0.15	0.46	0.18	0.046667	0.056667	0	0.49	0.353333	0.263333
TRINITY_DN100713_c0_g2		0.19	0.71	0.2	0.17	0.68	0.95	0	0.32	0.55	0	0	0	0	0.31	0.16	0.29	0.76	0.35	0.366667	0.6	0.29	0	0.156667	0.466667
TRINITY_DN100713_c0_g3		1.32	0.48	0.48	0.56	0.16	0.3	0	0.53	0.51	0.07	0.17	0.06	0	0	0	0	0	0	0.76	0.34	0.346667	0.1	0	0
TRINITY_DN100713_c1_g1		1.01	1.13	0.77	1.14	0.83	1.19	0.88	0.9	0.97	1.22	0.54	0.7	0.9	1.47	1.25	1.04	0.83	1.3	0.97	1.053333	0.916667	0.82	1.206667	1.056667
TRINITY_DN100713_c1_g2	hypothetical protein [Eriobotrya japonica]	0.06	0.19	0.17	0.33	0.06	0.1	0.12	0.31	0.36	0.1	0.18	0.22	0.24	0.2	0.26	0.09	0.15	0	0.14	0.163333	0.263333	0.166667	0.233333	0.08
TRINITY_DN100714_c0_g1	E1_dh domain-containing protein, partial [Cephalotus follicularis]	0	0	0.39	0.22	0.4	0.1	0	0	0.3	0.92	0.79	0.32	0.93	0	0.05	0.14	0.51	0	0.13	0.24	0.1	0.676667	0.326667	0.216667
TRINITY_DN100715_c0_g1	tRNA-specific adenosine deaminase 1-like [Quercus suber]	0	0	0	0	0	0.84	0	0	0	0	0	0	3.23	0	0	0	0	0	0	0.28	0	0	1.076667	0
TRINITY_DN100715_c0_g2	tRNA-specific adenosine deaminase 1-like [Quercus suber]	0.25	0	0	0	0	0	0	0	0	0	0	0	0.78	1.25	0.21	0	0	0.24	0.083333	0	0	0	0.746667	0.08
TRINITY_DN100717_c0_g3	actin, clone 403 [Rhodamnia argentea]	0	0	5.26	0	0	0	1.25	0	0	5.29	7.69	12.62	0	0	0	1.94	0	1.97	1.753333	0	0.416667	8.533333	0	1.303333
TRINITY_DN100718_c0_g1	uncharacterized protein LOC111983523 [Quercus suber]	0	0	0	0.16	0.03	0.35	0.07	0	0.03	1.36	0.37	2.14	0.03	0	0	0	0	0	0	0.18	0.033333	1.29	0.01	0
TRINITY_DN10071_c0_g1	Uncharacterized protein TCM_029428 [Theobroma cacao]	14.48	13.91	28.75	0.18	10.17	9.57	8.26	4.38	1.35	0.62	2.31	0.14	0	0	0	0.46	0.48	0.93	19.046667	6.64	4.663333	1.023333	0	0.623333
TRINITY_DN100720_c0_g1		0	0	0	0	0	0	0	0	0	0.96	0.17	0.76	0	0	0	0	0	0	0	0	0	0.63	0	0
TRINITY_DN100722_c0_g3	sorting nexin-41-like [Quercus suber]	0	0	0	0	0	0	0.44	0	0	1.47	0	0	0	0	0.39	0	1.12	0	0	0	0.146667	0.49	0.13	0.373333
TRINITY_DN100724_c0_g1	hypothetical protein COLO4_20322 [Corchorus olitorius]	3.13	2.77	3.55	3.02	1.35	3.19	4.85	1.63	1.03	0.71	1.85	0.5	2.1	0.15	1.19	0.6	0.44	0.17	3.15	2.52	2.503333	1.02	1.146667	0.403333
TRINITY_DN10072_c0_g1	protein ECERIFERUM 3 [Herrania umbratica]	37.2	49.66	85.87	34.47	46.32	78.04	28.06	40.69	24.67	39.59	41.21	11.62	49.46	63.74	27.91	24.47	27.13	29.02	57.576667	52.943333	31.14	30.806667	47.036667	26.873333
TRINITY_DN10072_c0_g2		0.39	0.38	1.59	0.71	0.54	1.08	0.57	0.08	0.48	0.69	0.38	0.29	0.89	0.9	0	0.45	0.16	0.36	0.786667	0.776667	0.376667	0.453333	0.596667	0.323333
TRINITY_DN100730_c0_g1		0	0	0	0	0	0	0.94	0	0.19	0.15	0	1.42	0	0	0	0.15	0	0	0	0	0.376667	0.523333	0	0.05
TRINITY_DN100730_c0_g2		0	0	0	0	0	0	0	0	0	0	0	1.62	0	0	0	9.16	0	0	0	0	0	0.54	0	3.053333
TRINITY_DN100731_c0_g1		0	0.55	0	0	0.33	0	0.17	0.15	0	0.84	0.52	0.26	0.54	0.15	0.61	0	0	0	0.183333	0.11	0.106667	0.54	0.433333	0
TRINITY_DN100731_c0_g2		0	0	0.29	0	0	0.82	0	0	0.32	0.25	0.31	0	0	0	0	0.52	0	0	0.096667	0.273333	0.106667	0.186667	0	0.173333
TRINITY_DN100731_c0_g3		1.77	0.67	0.81	0	0.82	1.09	0.85	0.81	0	0	0	0.65	0	0.75	0.77	1.61	0	0	1.083333	0.636667	0.553333	0.216667	0.506667	0.536667
TRINITY_DN100733_c0_g1	serine--tRNA ligase [Helianthus annuus]	0.05	0.3	0.31	0.13	0.31	0.21	0.1	0	0.38	0.89	1.5	0.69	1.08	0.08	0.25	0.34	0.98	0.14	0.22	0.216667	0.16	1.026667	0.47	0.486667
TRINITY_DN100734_c0_g1	PREDICTED: putative cyclic nucleotide-gated ion channel 15 isoform X1 [Theobroma cacao]	1.91	3.42	1.21	0.75	1.54	1.45	0.68	0.6	0.75	4.39	2.25	3.5	0.96	2.18	1.4	0.26	0.6	0.96	2.18	1.246667	0.676667	3.38	1.513333	0.606667
TRINITY_DN100734_c0_g2		0	0	0.3	0	0	0	0	0	0	1.05	0.32	0.48	0	0	0	0	0.27	0.32	0.1	0	0	0.616667	0	0.196667
TRINITY_DN100735_c0_g1		0	0.43	0	0	0	0	0	0	0	0.91	0	1.64	0	0	0	0	0	0	0.143333	0	0	0.85	0	0
TRINITY_DN100738_c0_g1	Golgi apparatus membrane protein tvp38-like [Quercus suber]	0	0	0	0	0	0	0	0	0	0.52	0	0.72	1.03	0	0.28	0.27	0.27	0	0	0	0	0.413333	0.436667	0.18
TRINITY_DN10073_c0_g1		3.28	3.38	3.59	4.59	2.45	2.66	3.63	1.33	1.09	4.39	2.61	2.62	2.47	2.9	3.06	0.6	0.72	1.45	3.416667	3.233333	2.016667	3.206667	2.81	0.923333
TRINITY_DN10073_c0_g2		0.16	0.84	0.7	0.43	0.71	0.4	1.05	0.94	0.15	0.25	0.31	0	0.48	0.26	0.13	0	0.13	0	0.566667	0.513333	0.713333	0.186667	0.29	0.043333
TRINITY_DN10073_c0_g3		1.17	1.59	0.91	1.02	0.5	0.85	1.38	0.64	0.4	0.76	0.82	0.34	0.17	0.18	0.18	0.13	0.17	0.04	1.223333	0.79	0.806667	0.64	0.176667	0.113333
TRINITY_DN10073_c0_g4		2.01	0.95	0.28	0	0.85	0.66	0.6	0.27	0	0.98	0.46	0.11	0	2.92	0.57	1.46	3.41	2.75	1.08	0.503333	0.29	0.516667	1.163333	2.54
TRINITY_DN10073_c0_g5		1.06	0	0	0	0.99	0	1.02	2.91	1.09	1.74	0	0	0	0.9	0	0	0	0	0.353333	0.33	1.673333	0.58	0.3	0
TRINITY_DN10073_c0_g6		0	0.9	0	1.11	0.55	0	2.28	0.62	0	0	0	0	0	0	0.51	0	0	0	0.3	0.553333	0.966667	0	0.17	0
TRINITY_DN10073_c1_g1		0.61	0.64	2.45	4.66	0.13	0.67	0.89	0.75	1.26	1.14	0.34	0.56	1.66	0.28	0.19	2.27	1.55	1.53	1.233333	1.82	0.966667	0.68	0.71	1.783333
TRINITY_DN10073_c1_g2		0	0	0.74	0.76	0.75	0	0	0	0	0	0	0	0	0	0	0	0	0.81	0.246667	0.503333	0	0	0	0.27
TRINITY_DN10073_c2_g1		2.49	1.48	0.5	0.73	0.81	0.22	1.31	0.27	0	0.7	1.76	0.37	1.12	0.21	0.74	0.27	0.45	0.86	1.49	0.586667	0.526667	0.943333	0.69	0.526667
TRINITY_DN10073_c3_g1		0.72	0.54	1.94	2.96	0	0.61	1.03	1.26	2.88	2	1.05	0.78	1.5	0.3	1.21	1.18	0.88	1.03	1.066667	1.19	1.723333	1.276667	1.003333	1.03
TRINITY_DN100741_c0_g1	geranylgeranyl transferase type-1 subunit beta-like [Quercus suber]	0	0	0	0	0	0.26	0	0	0	0	0.3	0	0.31	0	0.26	0.49	0.49	0	0	0.086667	0	0.1	0.19	0.326667
TRINITY_DN100742_c0_g1		0	0	0	0	0	0	0.51	0	0	0.42	0	0.76	0	0	0	0	0	0	0	0	0.17	0.393333	0	0
TRINITY_DN100742_c0_g2		0	0	0.12	0.06	0	0.33	0.19	0	0	1.22	0.32	1.14	0.13	0	0	0	0	0	0.04	0.13	0.063333	0.893333	0.043333	0
TRINITY_DN100744_c0_g1		0	0	0.15	0.15	0.15	0	0	0	0	1.47	1.82	0.37	1.21	0	0.29	0.27	1.25	0	0.05	0.1	0	1.22	0.5	0.506667
TRINITY_DN100745_c0_g1		0	0	0	0.4	0	0.13	0.14	0.13	0	0.81	0	0.11	0.75	0.12	0.38	0.12	0.36	0	0	0.176667	0.09	0.306667	0.416667	0.16
TRINITY_DN100745_c0_g2	hypothetical protein FH972_022487 [Carpinus fangiana]	0	0	0	0	0.49	0	0	0	0	0	0	0	0	0	0.91	0.46	0	0.52	0	0.163333	0	0	0.303333	0.326667
TRINITY_DN100745_c0_g3		0	0	0	0.58	0.58	0	0	0	0	0	0	0	0	0.52	1.07	0	0.51	0	0	0.386667	0	0	0.53	0.17
TRINITY_DN100747_c0_g1		0	0.12	0	0	0	0	0.31	0	0	0.38	0.32	1.66	0	0	0.14	0.25	0	0	0.04	0	0.103333	0.786667	0.046667	0.083333
TRINITY_DN100747_c0_g2		0	0	0	0	0	0	2.37	0	0	2.68	0	0.6	0	0	0	0.74	0	0	0	0	0.79	1.093333	0	0.246667
TRINITY_DN100747_c0_g3		0	0	0	0	0	0	0.76	0	0	0.42	0	1.34	0	0	0	0.42	0.22	0	0	0	0.253333	0.586667	0	0.213333
TRINITY_DN100748_c0_g2	hypothetical protein FH972_021793 [Carpinus fangiana]	0	0.48	0.28	0	0	0	0	0.8	0.3	0	0.3	0	0	0	0	0	0	0	0.253333	0	0.366667	0.1	0	0
TRINITY_DN10074_c0_g1	ATP-dependent zinc metalloprotease FTSH 2, chloroplastic-like [Coffea eugenioides]	3.4	3.84	3.13	1.3	3.68	4.03	2.74	1.9	1.56	3.23	3	1.63	2.56	3.78	2.71	1.94	1.55	2.31	3.456667	3.003333	2.066667	2.62	3.016667	1.933333
TRINITY_DN100751_c0_g1	laccase-2-like [Quercus suber]	0	0	0	0.41	0.81	0	0	0.39	0	0.71	0	0	0	0	0	0.37	0	0	0	0.406667	0.13	0.236667	0	0.123333
TRINITY_DN100751_c0_g2	laccase-2-like [Quercus suber]	0.22	0.08	0.2	0.1	0.2	0.28	0	0.09	0.11	0.43	0.11	0.08	0.22	0.18	0	0.17	0.72	0	0.166667	0.193333	0.066667	0.206667	0.133333	0.296667
TRINITY_DN100753_c0_g1	uncharacterized transporter C569.05c-like [Quercus suber]	0	0	0	0	0	0.04	0.1	0.04	0.05	1.08	0.1	0.22	1.18	1.62	1.01	0.59	0	0.38	0	0.013333	0.063333	0.466667	1.27	0.323333
TRINITY_DN100754_c0_g1	golgin IMH1-like [Quercus suber]	0	0	0	0	0	0.25	0	0	0	1.14	0.28	3.34	0	0	0	0	0	0	0	0.083333	0	1.586667	0	0
TRINITY_DN100754_c0_g2		0	0	0	0	0	0	0	0	0	0.32	0.4	1.76	0	0	0	0	0	0	0	0	0	0.826667	0	0
TRINITY_DN100754_c0_g3		0	0	0	0	0	0	2.09	0	0	5.46	0	0	0	0	0	0	0	0	0	0	0.696667	1.82	0	0
TRINITY_DN100754_c0_g4	myosin-10-like [Quercus suber]	0	0	0.24	0	0	0	0	0	0	1.04	0	1.71	0	0	0	0	0	0	0.08	0	0	0.916667	0	0
TRINITY_DN100754_c0_g6		0	0	0.28	0	0	0	0.15	0	0	0.36	0	2.13	0	0	0	0	0	0	0.093333	0	0.05	0.83	0	0
TRINITY_DN100754_c0_g7	myosin-10-like [Quercus suber]	0	0	0	0	0	0.07	0.16	0	0	1.27	0.33	2	0	0	0	0	0	0	0	0.023333	0.053333	1.2	0	0
TRINITY_DN100755_c0_g3	C-1-tetrahydrofolate synthase, cytoplasmic-like [Quercus suber]	0	0	0	0	0	0	0	0	0	0.54	0.66	0	0	0	1.14	0.58	0	0	0	0	0	0.4	0.38	0.193333
TRINITY_DN100759_c0_g1		0	0	0	0	0	0	0	0	0	0	0	0	0	0	3.74	0	3.33	0	0	0	0	0	1.246667	1.11
TRINITY_DN10075_c0_g1	pentatricopeptide repeat-containing protein At1g20230-like [Vitis riparia]	2.49	2.75	3.95	3.96	2.82	3.71	4.26	3.01	2.98	1.38	2.68	0.88	1.84	2.9	1.2	2.41	2.94	1.8	3.063333	3.496667	3.416667	1.646667	1.98	2.383333
TRINITY_DN100763_c0_g1		0.69	0.71	0.62	0.71	0.54	0.89	0.49	0.39	0.75	0.18	0.72	0.07	0.46	1	0.47	0.21	0.3	0.38	0.673333	0.713333	0.543333	0.323333	0.643333	0.296667
TRINITY_DN100763_c0_g2		0.73	0.24	0.38	0.57	0.48	0.35	0.7	0.62	0.61	0.33	0.1	0.61	0.1	0.26	0.27	0.32	0.34	0.87	0.45	0.466667	0.643333	0.346667	0.21	0.51
TRINITY_DN100765_c0_g1		0.12	0.64	0.11	0.43	0	0.3	0.34	0.1	0.23	0.19	0.35	0.09	0.36	0	0.1	0	0.2	0	0.29	0.243333	0.223333	0.21	0.153333	0.066667
TRINITY_DN100768_c0_g1		0	0	0	0	1.04	0	0	0	0	0.91	0	0	0	0.94	0	2.1	1.81	0	0	0.346667	0	0.303333	0.313333	1.303333
TRINITY_DN100769_c0_g3	hypothetical protein Lal_00011438, partial [Lupinus albus]	0	0	0	0	0	0	0	0	0	0	0	1.24	1.87	0	1.47	0	0	0	0	0	0	0.413333	1.113333	0
TRINITY_DN10076_c0_g1	PREDICTED: TATA-box-binding protein [Fragaria vesca subsp. vesca]	0.1	0.73	0	0.16	0.03	0.17	0.27	0.26	1.11	0.97	0.3	1.87	0.82	1.46	2.41	3.23	2.73	1.52	0.276667	0.12	0.546667	1.046667	1.563333	2.493333
TRINITY_DN10076_c0_g2	PREDICTED: TATA-box-binding protein [Fragaria vesca subsp. vesca]	0	0	0.13	0.69	0.81	0.55	1.19	0	0.13	16.19	1.92	20.06	0	0	0	0	0	0	0.043333	0.683333	0.44	12.723333	0	0
TRINITY_DN100771_c0_g1	unknown [Picea sitchensis]	0	0	0	0	0	0	0	0	0	0.58	0.73	0	1.6	1.15	1.35	0	0	0	0	0	0	0.436667	1.366667	0
TRINITY_DN100773_c0_g1	6-phosphogluconate dehydrogenase, decarboxylating 1-like [Quercus suber]	0	0	1	0	0	0	0	0	0	4.46	0	0	0	0	0	0	0	0	0.333333	0	0	1.486667	0	0
TRINITY_DN100776_c0_g1		0	0	0	0	0	0	0	0	0	0.91	1.69	0.21	2.37	0.48	0.49	0	0.23	0	0	0	0	0.936667	1.113333	0.076667
TRINITY_DN100776_c0_g2		0	0	0.56	2.29	1.7	0	0.59	0	0	9.44	0	0	0	1.03	0	0	1	0	0.186667	1.33	0.196667	3.146667	0.343333	0.333333
TRINITY_DN100777_c0_g1	catalase isozyme 3-like isoform X1 [Quercus suber]	0.37	0	0	0	0	0	0	0	0	1.75	0.36	0.27	0	0	0	0	0	0.35	0.123333	0	0	0.793333	0	0.116667
TRINITY_DN100779_c0_g1	predicted protein [Hordeum vulgare subsp. vulgare]	0	0	0	0	0	0	0	0	0	1.3	0	0	0	4	0	1.55	1.27	0	0	0	0	0.433333	1.333333	0.94
TRINITY_DN10077_c0_g1	PREDICTED: uncharacterized protein LOC108982710 isoform X2 [Juglans regia]	47.3	49.31	46.15	42.95	42.09	45.64	41.68	39.81	40.21	44.04	46.81	38.2	32.8	34.56	30.53	35	32.85	37.64	47.586667	43.56	40.566667	43.016667	32.63	35.163333
TRINITY_DN10077_c0_g2		0	0.29	1.31	0.07	0.62	0.77	1.69	0.45	0.29	1.07	0.74	0.72	0.08	0.19	0.19	0.23	0.31	0.42	0.533333	0.486667	0.81	0.843333	0.153333	0.32
TRINITY_DN10077_c0_g3		0.38	0.25	0.54	0.74	0.5	0.78	0.63	0.14	0.47	2.56	1.86	2.11	0.87	0.86	0.37	0.62	0.63	0.65	0.39	0.673333	0.413333	2.176667	0.7	0.633333
TRINITY_DN100782_c0_g1	rho-type GTPase-activating protein 1-like [Quercus suber]	0	0	0	0	0	0	0	0	0	0.2	0.98	0	0.26	0.83	1.48	0.4	0.2	0.95	0	0	0	0.393333	0.856667	0.516667
TRINITY_DN100782_c0_g2	rho-type GTPase-activating protein 1-like [Quercus suber]	0	0	0	0	0	0	0	0	0	1.1	0	0	0	0	0.78	0	0	0.45	0	0	0	0.366667	0.26	0.15
TRINITY_DN100782_c0_g3	rho-type GTPase-activating protein 1-like [Quercus suber]	0	0	0	0	0	0	0	0	0	0.56	0.23	0	0.49	0.98	1	0.19	0.19	0.45	0	0	0	0.263333	0.823333	0.276667
TRINITY_DN100783_c0_g1		0.98	0.74	0.44	1.36	0	0.84	0	0	0.99	1.96	0	1.06	0.52	0.41	0.83	0	1.59	0.48	0.72	0.733333	0.33	1.006667	0.586667	0.69
TRINITY_DN100785_c0_g1	receptor-like protein EIX2 isoform X1 [Quercus lobata]	5.16	6.46	0	0	1.85	0	2.64	0.59	0.67	0	0	0	0.23	0.56	0	0	0	0	3.873333	0.616667	1.3	0	0.263333	0
TRINITY_DN100786_c0_g2		0	0	0	0	0	0	0	0	0	1.58	0	1.4	0	0	0	0	0	0	0	0	0	0.993333	0	0
TRINITY_DN100786_c0_g3		0	5.16	0	0	0	0	0	0	0	0.7	0	1.25	0	0	0	0	0.7	0	1.72	0	0	0.65	0	0.233333
TRINITY_DN100788_c0_g1		0	0	0.21	0	0.22	0.41	0.91	0.41	0.24	0.38	0	0.17	0.98	0	1.01	0	0	0	0.07	0.21	0.52	0.183333	0.663333	0
TRINITY_DN10078_c0_g1	saccharopine dehydrogenase [NADP(+), L-glutamate-forming]-like [Quercus suber]	0.09	0	0.47	0.36	0.5	1.32	1.64	0	0.04	16.8	1.94	29.38	0.18	0	0	0.03	0.04	0	0.186667	0.726667	0.56	16.04	0.06	0.023333
TRINITY_DN100791_c0_g1	Receptor-like protein 12 [Vitis vinifera]	74.79	76.17	23.96	122.99	127.13	57.86	26.57	0.86	2.68	7.26	7.94	1.26	77.9	31.36	46.18	1.6	0.58	2.02	58.306667	102.66	10.036667	5.486667	51.813333	1.4
TRINITY_DN100793_c0_g1	prolyl 4-hydroxylase subunit alpha-3-like [Quercus suber]	0	0	0	0.09	0.09	0.16	0.09	0	0.09	0.07	0.37	0.07	0.29	0.4	0	0.44	0.55	0.53	0	0.113333	0.06	0.17	0.23	0.506667
TRINITY_DN100794_c0_g1	uncharacterized protein LOC117931326 [Vitis riparia]	10.2	16.81	10.03	13.2	8.78	6.96	17.44	14.65	18.4	18.51	21.98	38.22	16.19	11.49	24.74	19.71	30.26	31.94	12.346667	9.646667	16.83	26.236667	17.473333	27.303333
TRINITY_DN100794_c1_g1	26S proteasome non-ATPase regulatory subunit 12-like [Quercus suber]	0.11	0.04	0.26	0.15	0.21	0.39	0.06	0.1	0.11	0.36	0.22	0.38	0	0.19	0	0.17	0.38	0.26	0.136667	0.25	0.09	0.32	0.063333	0.27
TRINITY_DN100798_c0_g1		0	0	0	0	0	0	0	0	0	0	0	0.43	0.63	0.49	0.5	0	0.48	0	0	0	0	0.143333	0.54	0.16
TRINITY_DN100799_c0_g3	acid protease-like [Quercus suber]	0	0	0	0	0	1.16	0	0.4	0.45	0.36	0	0.33	0	0	0	0.75	0	0.44	0	0.386667	0.283333	0.23	0	0.396667
TRINITY_DN10079_c0_g1	mannan endo-1,6-alpha-mannosidase DCW1-like [Quercus suber]	0.79	0.33	0.91	0.39	0.29	0.64	0.28	0.12	0.35	0.87	1.44	0.05	3.75	4.59	1.68	3.46	3.27	4.1	0.676667	0.44	0.25	0.786667	3.34	3.61
TRINITY_DN1007_c0_g1	(S)-N-methylcoclaurine 3'-hydroxylase isozyme 1-like [Quercus lobata]	15.64	13.81	36.46	8.86	32.33	26.09	41.1	26.25	20.72	19.01	50.8	17.18	28.36	37.17	27.7	21.47	23.67	15.21	21.97	22.426667	29.356667	28.996667	31.076667	20.116667
TRINITY_DN1007_c0_g2	unnamed protein product, partial [Vitis vinifera]	41.11	33.32	83.95	21.1	63.17	63.22	70.44	62.08	50.18	50.74	97.93	46	64.51	59.23	62.25	52.99	49.06	36.01	52.793333	49.163333	60.9	64.89	61.996667	46.02
TRINITY_DN1007_c1_g1	unnamed protein product, partial [Vitis vinifera]	216.71	187.04	126.38	232.92	142.36	162.99	212.13	85.79	72.97	73.98	67.29	103.16	108.49	120.48	99.83	190.23	156.54	203.01	176.71	179.423333	123.63	81.476667	109.6	183.26
TRINITY_DN100800_c0_g1		0.17	0	0.68	0.08	0.38	0.36	0	0	0	3.42	0	0.06	0	0	0	0	0	0	0.283333	0.273333	0	1.16	0	0
TRINITY_DN100802_c0_g2	probable NADP-dependent mannitol dehydrogenase [Quercus suber]	0	0	0	0	0	2.17	0	0	0	0	0	3.83	0	0	0	0	0	0	0	0.723333	0	1.276667	0	0
TRINITY_DN100803_c0_g1		0	0	0	2.85	0	2.48	0	0	0	0	0	0	0	2.58	8.42	0	0	0	0	1.776667	0	0	3.666667	0
TRINITY_DN100804_c0_g2	putative ribonuclease H protein [Vitis vinifera]	0	0.16	1.67	0.19	0.56	0.18	0	0	0	0.81	0.6	0.15	0	0	0	0	0	0	0.61	0.31	0	0.52	0	0
TRINITY_DN100806_c0_g1		1.03	0	0	0	0.47	0.89	0	0.46	0	0.83	1.53	0	2.2	0.43	0	0	0	0	0.343333	0.453333	0.153333	0.786667	0.876667	0
TRINITY_DN100808_c0_g1		1.11	0.21	0.35	0.8	0.35	0	0.94	0.24	0.38	0	0.38	0	0.84	0.45	0.16	1.12	0.38	0.36	0.556667	0.383333	0.52	0.126667	0.483333	0.62
TRINITY_DN100809_c0_g1		0	1.13	2.81	0	0	0	0	0	0	0	0	0	3.52	0	0	0	0	0	1.313333	0	0	0	1.173333	0
TRINITY_DN10080_c0_g1		0	0	0	0	0.25	0	0	1.84	0.87	0	0	0	0.1	0	0.15	3.52	3.63	3.5	0	0.083333	0.903333	0	0.083333	3.55
TRINITY_DN10080_c1_g1		1.54	0.52	1.23	0.78	1.71	0.73	0.66	1.77	1.01	0.94	0.67	1.12	0.52	0.28	0.44	0.4	1.4	0.32	1.096667	1.073333	1.146667	0.91	0.413333	0.706667
TRINITY_DN10080_c2_g1		0.84	0.48	1.51	0.38	1.53	1.26	0.4	1.09	1.04	0.5	0.62	0.15	0.43	0.87	0.71	0.83	1.55	1.59	0.943333	1.056667	0.843333	0.423333	0.67	1.323333
TRINITY_DN10080_c3_g1		8.27	0	5.24	0	7.97	2.36	2.69	0	0	2.36	0	2.09	0	0	0	9.22	0	0	4.503333	3.443333	0.896667	1.483333	0	3.073333
TRINITY_DN10080_c3_g4		0	0	2.12	1.81	1.34	1.98	0.7	8.41	1.83	1.88	1.87	0.67	1	6.53	0.98	0.18	1.12	0.43	0.706667	1.71	3.646667	1.473333	2.836667	0.576667
TRINITY_DN100810_c0_g1		0.39	0	0.18	0.88	0.35	0.5	2.42	0.67	0.96	0.31	0.38	0	0.59	0.48	0.99	0.61	0.16	1.1	0.19	0.576667	1.35	0.23	0.686667	0.623333
TRINITY_DN100810_c0_g2		0.58	0.18	0.53	1.06	0.53	0.7	1.8	0.9	1.6	0.37	0.46	0.43	0.94	0.1	0.4	0.36	0.48	0.55	0.43	0.763333	1.433333	0.42	0.48	0.463333
TRINITY_DN100811_c0_g1	unnamed protein product [Digitaria exilis]	0.19	0	0.18	0	0	0	0.19	0	0.19	0.15	0	0	0.2	0.16	0.17	0.46	0.32	1.1	0.123333	0	0.126667	0.05	0.176667	0.626667
TRINITY_DN100811_c0_g2		0.42	0	0	0	0	0.18	0	0.18	0	0	0.41	0	0.64	0.17	0	0	0.69	0.79	0.14	0.06	0.06	0.136667	0.27	0.493333
TRINITY_DN100812_c0_g1		0	0.96	0	0	1.62	1.11	0	0	0	4.26	3.88	2.84	2.95	0	0	0	7.74	0	0.32	0.91	0	3.66	0.983333	2.58
TRINITY_DN100812_c0_g2		0	0	0	0	0	0	3	0	0	0	12.65	4.68	0	0	5.96	0	0	0	0	0	1	5.776667	1.986667	0
TRINITY_DN100815_c0_g1	uncharacterized protein LOC112040348 [Quercus suber]	0.15	0	0.27	0.27	0.14	0.13	0.29	1.02	0.15	0.12	0	0	0	0	0	0.12	0	0	0.14	0.18	0.486667	0.04	0	0.04
TRINITY_DN100816_c0_g2		0	0	0	0	0	0	0	0	0	0.64	0.78	1.14	0	0	0	0	0	0	0	0	0	0.853333	0	0
TRINITY_DN100816_c0_g3	hypothetical protein FH972_021243 [Carpinus fangiana]	0	0	0.22	0.22	0	0	0	0	0	0.77	0.48	0.35	0	0	0	0	0.6	0.46	0.073333	0.073333	0	0.533333	0	0.353333
TRINITY_DN100817_c0_g1		0	0	0	0	0	0.35	0	0	0	0.64	0.13	1.78	0	0	0	0	0	0	0	0.116667	0	0.85	0	0
TRINITY_DN100817_c0_g2		0	0	0	0	0	0	0	0	0	1.7	0	2.27	0	0	0	0	0	0	0	0	0	1.323333	0	0
TRINITY_DN10081_c0_g1	Dynamin_N domain-containing protein/EF_hand_5 domain-containing protein [Cephalotus follicularis]	25.88	25.28	24.38	20.52	21.15	23.41	18.68	15.73	13.54	19.88	18.8	14.28	14.72	15.06	12.74	14.41	14.03	16	25.18	21.693333	15.983333	17.653333	14.173333	14.813333
TRINITY_DN100820_c0_g1	uncharacterized protein LOC112033630 [Quercus suber]	0	0.48	0.19	0	0.19	0	0	0	0.21	0.33	0.41	0.3	0	0	0.18	0	0.17	0	0.223333	0.063333	0.07	0.346667	0.06	0.056667
TRINITY_DN100820_c0_g2	uncharacterized protein LOC112033630 [Quercus suber]	0	0	0	0	0	0.38	0	0	0.44	1.06	0.22	0	0	0	0	0.18	0.18	0.21	0	0.126667	0.146667	0.426667	0	0.19
TRINITY_DN100823_c0_g2		0	0	0	0	2.12	1.91	2.16	2.09	0	0	0	0	0	1.94	0	0	0	0	0	1.343333	1.416667	0	0.646667	0
TRINITY_DN100823_c0_g3		0	0	0	2.08	2.05	0	0	0	0	1.82	0	1.62	0	0	0	0	0	0	0	1.376667	0	1.146667	0	0
TRINITY_DN100824_c0_g2		0	0	0	0	0	0	0	0	0	2.68	0	0	0	0	0	0	0	0	0	0	0	0.893333	0	0
TRINITY_DN100824_c0_g3		0	0	0.15	0	0.61	0	0	0	0	2.91	0	0	0.17	0	0	0	0	0	0.05	0.203333	0	0.97	0.056667	0
TRINITY_DN100825_c0_g1	uncharacterized protein LOC112005841 [Quercus suber]	0	0.01	0.08	0.05	0.05	0.22	0.3	0	0.02	3.82	0.56	4.57	0.02	0	0	0	0	0.02	0.03	0.106667	0.106667	2.983333	0.006667	0.006667
TRINITY_DN100827_c0_g1		0.46	0.52	0.82	0.42	0.21	0	0.22	0.59	0.23	0.54	0.67	0.17	0.7	0.57	0.58	0	0.75	0.22	0.6	0.21	0.346667	0.46	0.616667	0.323333
TRINITY_DN100827_c0_g2		1.21	0.9	0	0	0	0	0	1.11	0	0	0	0	0	0	1.07	0	0	1.24	0.703333	0	0.37	0	0.356667	0.413333
TRINITY_DN10082_c0_g1		23.45	18.43	22.79	20.22	22.28	23.76	14.81	17.8	15.24	18.06	22.34	17.71	22.26	22.03	21.83	14.99	20.07	19.34	21.556667	22.086667	15.95	19.37	22.04	18.133333
TRINITY_DN10082_c0_g2		8.08	10.44	10.88	11.08	8.41	10.56	15.54	9.41	9.65	3.05	7.37	1.42	5.2	5.6	4.17	9.72	12.58	12.79	9.8	10.016667	11.533333	3.946667	4.99	11.696667
TRINITY_DN10082_c0_g3		0.5	0.76	1.37	0.47	1.85	2.61	0	1.35	0	1.21	0.99	1.83	0	0	0	0	0.41	2.46	0.876667	1.643333	0.45	1.343333	0	0.956667
TRINITY_DN10082_c1_g1	uncharacterized protein LOC115680630 [Syzygium oleosum]	1.79	1.79	2.75	2.11	1.38	2.31	1.44	2.31	1.68	1.51	1.64	1.02	0.91	0.34	0.51	1.45	0.83	1.13	2.11	1.933333	1.81	1.39	0.586667	1.136667
TRINITY_DN10082_c1_g2		0	0.57	0	0.71	0	0	0	0.69	1.56	1.23	0	2.21	0	0	0	0	0.62	0.76	0.19	0.236667	0.75	1.146667	0	0.46
TRINITY_DN100833_c0_g2		1.2	0.89	1.1	0	3.35	0	0	0.65	0	0.99	0	0	0	1.01	0	2.28	0	0	1.063333	1.116667	0.216667	0.33	0.336667	0.76
TRINITY_DN100834_c0_g1		0	0	0	0	0	0	0	0	0	0	0	0.99	0	0	0.39	0	0	0.89	0	0	0	0.33	0.13	0.296667
TRINITY_DN100834_c0_g2		0	0	0	0	1.78	0	0	0	0	0	0	1.4	0	0	0	0	0	0	0	0.593333	0	0.466667	0	0
TRINITY_DN100835_c0_g1	hypothetical protein EZV62_000153 [Acer yangbiense]	34.12	32.11	27.94	34.61	36.02	37.88	29.95	28.41	31.35	24.25	31.97	19.73	29.62	28.43	21.48	25.23	27.65	28.6	31.39	36.17	29.903333	25.316667	26.51	27.16
TRINITY_DN100835_c0_g2		0.44	0.56	0.72	0.54	0.51	0.64	0.74	0.27	0.66	0.41	0.59	0.32	0.44	0.34	0.17	0.24	0.17	0.33	0.573333	0.563333	0.556667	0.44	0.316667	0.246667
TRINITY_DN100835_c0_g3		1.52	0.38	1.38	0.94	0.47	2.63	1.95	0.9	0.52	1.22	3	1.1	2.7	0.42	0.87	0	0.83	0.5	1.093333	1.346667	1.123333	1.773333	1.33	0.443333
TRINITY_DN100836_c0_g1	hypothetical protein FH972_026370 [Carpinus fangiana]	0	0	0	0	0	0	0.4	0	0	0.34	0	0	0.88	1.05	0.36	0	0.34	0	0	0	0.133333	0.113333	0.763333	0.113333
TRINITY_DN100837_c0_g1		0	0	0	2.38	0	0	0	0	0	0	2.51	0	0	4.31	2.32	0	4.04	0	0	0.793333	0	0.836667	2.21	1.346667
TRINITY_DN100839_c0_g1	putative cryptochrome DASH [Quercus suber]	0	0	0	0	0	0	0	0	0	0	0	0	0	0	0	0	0	1.42	0	0	0	0	0	0.473333
TRINITY_DN100839_c0_g3	putative cryptochrome DASH [Quercus suber]	0	0	0	0	0	0.27	0	0	0.16	0.76	0.78	0.23	0.16	0.27	0.41	0	0.53	0.3	0	0.09	0.053333	0.59	0.28	0.276667
TRINITY_DN10083_c0_g1	uncharacterized protein LOC113687944 [Coffea arabica]	50.16	50.73	48.88	43.4	48.92	49.45	34.55	52.21	50.86	35.32	37.92	35.66	35.07	42.14	38.53	39.19	36.7	35.85	49.923333	47.256667	45.873333	36.3	38.58	37.246667
TRINITY_DN100840_c0_g1		0.11	0	0.58	0	0.39	0	0	0	0	4.17	0.52	0.23	0	0	0.09	0	0	0	0.23	0.13	0	1.64	0.03	0
TRINITY_DN100841_c0_g1	protein SNA4-like [Quercus suber]	0	0	0	0	0	0	0	0.21	0	0	0	0.71	0.25	0.2	0.41	0	0.2	0	0	0	0.07	0.236667	0.286667	0.066667
TRINITY_DN100846_c0_g2	hypothetical protein FH972_021183 [Carpinus fangiana]	0	0	0	0	0	0	0	0	0	0	0	0	2.08	0	0.55	0	1.57	0.64	0	0	0	0	0.876667	0.736667
TRINITY_DN100847_c0_g1	vacuolar membrane protein VIN13_4115-like [Quercus suber]	0.08	0.03	0	0.04	0	0	0.04	0.07	0	0.85	0.19	0.03	0.85	0.52	1.56	0.62	0.1	0.14	0.036667	0.013333	0.036667	0.356667	0.976667	0.286667
TRINITY_DN100848_c0_g1	hypothetical protein FH972_026122 [Carpinus fangiana]	0	0	0	0	0.22	0.21	0.24	0	0	0.97	0	0.36	0	0	0.21	0	0.4	0	0	0.143333	0.08	0.443333	0.07	0.133333
TRINITY_DN100849_c0_g1	conserved hypothetical protein [Ricinus communis]	0.07	0	0	0	0	0	0.28	0.93	0.63	0.11	0.28	0.26	0.71	1.2	2.33	2.16	1.2	1.27	0.023333	0	0.613333	0.216667	1.413333	1.543333
TRINITY_DN10084_c0_g1	pentatricopeptide repeat-containing protein At3g54980, mitochondrial-like [Hevea brasiliensis]	6.69	6.56	6.5	6.94	4.67	7.17	7.94	6.08	5.15	3.47	5.41	2.74	5.81	2.89	5.4	3.71	3.55	3.75	6.583333	6.26	6.39	3.873333	4.7	3.67
TRINITY_DN10084_c0_g2	pentatricopeptide repeat-containing protein [Pyrus ussuriensis x Pyrus communis]	2.08	1.45	1.49	0	0.68	0.89	0	0.89	4.13	1.06	0.51	0.3	0	0	0	0.16	0.68	1.11	1.673333	0.523333	1.673333	0.623333	0	0.65
TRINITY_DN10084_c1_g1		1.73	1.22	0.52	0.92	1.71	1.47	2.22	1.24	0.99	0.68	1.41	0.42	0.73	0.6	0.61	0.67	0.59	0.54	1.156667	1.366667	1.483333	0.836667	0.646667	0.6
TRINITY_DN100850_c0_g1	cytochrome b2, mitochondrial-like [Quercus suber]	0	0	0	0	2.77	0	0	0	0	0	1.48	1.09	0	0	0	0	1.2	0	0	0.923333	0	0.856667	0	0.4
TRINITY_DN100851_c0_g1	PREDICTED: EG45-like domain containing protein [Nelumbo nucifera]	1.01	1.52	0	0	1.39	0.43	0	0	2.05	0.4	0	0.37	0	0.84	0	0	0	0	0.843333	0.606667	0.683333	0.256667	0.28	0
TRINITY_DN100852_c0_g2	inorganic pyrophosphatase-like [Quercus suber]	0	0	2.09	0	0	1.91	0	0	0	0	0	0	5.4	0	0	0	0	0	0.696667	0.636667	0	0	1.8	0
TRINITY_DN100854_c0_g2		0	0	0	0	0	0	0	0	0	0	3.58	0	0	0	0	0	0	0	0	0	0	1.193333	0	0
TRINITY_DN100854_c0_g3		0.62	0	0	0	0	0.54	0	0	0	1	0	0.45	0	0	0.53	0	0.51	0	0.206667	0.18	0	0.483333	0.176667	0.17
TRINITY_DN100855_c0_g1		0	0	0	0	0	0	0	0	0	0	0	0	0	0	0	6.97	10.13	0	0	0	0	0	0	5.7
TRINITY_DN100855_c1_g1		0	0.68	0.27	0	0	0.51	0	0	0.3	0	0	0.43	0	0	0	0	0.24	0	0.316667	0.17	0.1	0.143333	0	0.08
TRINITY_DN100857_c0_g1		0.07	0.8	0.83	0.13	0.19	0.72	0.76	0.65	0.55	0.17	0.49	0.16	0.36	0.06	1.01	0	0.06	0.62	0.566667	0.346667	0.653333	0.273333	0.476667	0.226667
TRINITY_DN100859_c0_g1		0	0	0	1.16	0	0	0	0	0	1.03	2.46	6.46	0	0	0	0	0	0	0	0.386667	0	3.316667	0	0
TRINITY_DN10085_c0_g1	PREDICTED: putative receptor-like protein kinase At5g39000 [Juglans regia]	6.9	4.13	0	4.47	1.85	2.16	2.83	0	1.68	0	0	0	1.61	4.1	0	2	1.94	0.93	3.676667	2.826667	1.503333	0	1.903333	1.623333
TRINITY_DN10085_c0_g2	hypothetical protein F0562_005167 [Nyssa sinensis]	0	0	0	0	0	0	10.17	0.74	1.67	0	0	0	0	4.11	0	0	0	0	0	0	4.193333	0	1.37	0
TRINITY_DN100860_c0_g1	putative GTPase-activating protein AN11010 [Quercus suber]	0	0	0.21	0	0	0	0.46	0	0	0.75	0	2.07	0	0	0	0	0	0	0.07	0	0.153333	0.94	0	0
TRINITY_DN100862_c0_g2		0	0.61	0	0.76	0	0	0.77	0	0	0	1.6	0	0	0	1.39	0.73	0	0	0.203333	0.253333	0.256667	0.533333	0.463333	0.243333
TRINITY_DN100864_c1_g1	dolichyl-phosphate-mannose--protein mannosyltransferase 2-like [Quercus suber]	0.26	0.02	0.16	0.09	0.05	0.02	0.05	0.02	0.07	0.16	0.3	0.04	0.61	0.99	0.61	0.72	0.53	1.02	0.146667	0.053333	0.046667	0.166667	0.736667	0.756667
TRINITY_DN100864_c2_g1	dolichyl-phosphate-mannose--protein mannosyltransferase 2-like [Quercus suber]	0.17	0	0	0	0	0	0	0	0.17	0.27	0.16	0.12	0.34	0	0.43	0	0	0.16	0.056667	0	0.056667	0.183333	0.256667	0.053333
TRINITY_DN100864_c2_g2	dolichyl-phosphate-mannose--protein mannosyltransferase 2-like [Quercus suber]	0	0	0	0	0	0	0	0	0	0.84	0	0	0.54	0.15	0.45	0	0.15	0	0	0	0	0.28	0.38	0.05
TRINITY_DN100866_c0_g1		0	0	0	2.07	0	0.95	1.06	0	0	0	1.1	0.8	0	0	0	0	0.9	2.23	0	1.006667	0.353333	0.633333	0	1.043333
TRINITY_DN100868_c0_g1		0	0.11	0.13	0	0	0	0	0	0	0.47	0.15	0	0.15	0	0	0.81	0.97	0.69	0.08	0	0	0.206667	0.05	0.823333
TRINITY_DN100869_c0_g1	DNA repair protein RAD51 homolog [Morus notabilis]	0.56	0.43	0.45	0.2	0.36	0.43	2.2	0.29	0.58	0.79	1.48	0.51	0.5	1.9	2.34	0.89	0.32	0.36	0.48	0.33	1.023333	0.926667	1.58	0.523333
TRINITY_DN10086_c0_g1	hypothetical protein F0562_003631 [Nyssa sinensis]	16.12	14.38	10.42	13.04	13.33	14.8	11.7	13.95	24.39	19.37	19.31	28.97	22.34	22.83	31.28	20.34	16.33	25.89	13.64	13.723333	16.68	22.55	25.483333	20.853333
TRINITY_DN10086_c0_g2		0.76	0.58	0	0.34	0.17	0.16	0	0	0	0.15	0.37	0.27	0.19	1.1	0	0	0.15	0.36	0.446667	0.223333	0	0.263333	0.43	0.17
TRINITY_DN100872_c0_g1	hypothetical protein FH972_026658 [Carpinus fangiana]	0	0	0	0	0	0	0	0	0	0	0	0	3.12	4.46	0	0	0	0	0	0	0	0	2.526667	0
TRINITY_DN100872_c0_g3		0	0	0	0	0	0	0	0	0	0	0	0	0	0.35	0	1.05	0.68	0	0	0	0	0	0.116667	0.576667
TRINITY_DN100877_c0_g1	nucleoporin NDC1-like [Quercus suber]	0	0	0.08	0.08	0	0.15	0.09	0	0	0.9	0.26	2.21	0	0	0	0	0	0	0.026667	0.076667	0.03	1.123333	0	0
TRINITY_DN100877_c0_g2	nucleoporin NDC1-like [Quercus suber]	0	0	0.13	0	0	0.12	0	0	0	0.69	0	1.91	0	0	0	0	0	0	0.043333	0.04	0	0.866667	0	0
TRINITY_DN10087_c0_g1		1.46	1.28	0.88	0.9	0.32	0.28	2.02	1.41	1.24	0.55	0.29	0.47	0.27	0.04	0.04	2.01	1	1.84	1.206667	0.5	1.556667	0.436667	0.116667	1.616667
TRINITY_DN10087_c0_g2		0	0.58	0.35	0	0.35	0	0	0.34	1.94	0	0	0.28	0.81	0	0.33	0.32	0	0	0.31	0.116667	0.76	0.093333	0.38	0.106667
TRINITY_DN100881_c0_g1	hypothetical protein FH972_022517 [Carpinus fangiana]	0	0	0.06	0.12	0.06	0	0.13	0	0	1.06	0.2	2.47	0	0	0	0	0	0	0.02	0.06	0.043333	1.243333	0	0
TRINITY_DN100881_c0_g2		0	0	0	0.31	0	0	0	0	0	1.09	0.34	2.98	0	0	0	0	0	0	0	0.103333	0	1.47	0	0
TRINITY_DN100881_c0_g3	hypothetical protein FH972_022517 [Carpinus fangiana]	0	0	0.1	0	0	0	0.11	0	0	0.95	0.22	1.77	0	0	0	0	0	0	0.033333	0	0.036667	0.98	0	0
TRINITY_DN100883_c0_g1	RNA polymerase-associated protein LEO1-like [Quercus suber]	0.2	0	0	0.18	0	0.5	0	0	0	0	0.19	0	0.4	0.33	0.33	0	0.64	0.37	0.066667	0.226667	0	0.063333	0.353333	0.336667
TRINITY_DN100883_c0_g2	RNA polymerase-associated protein LEO1-like [Quercus suber]	0	0	0	0	0	0	0.14	0	0	0.24	0	0	0.46	0.38	0.13	0.23	0.49	0.28	0	0	0.046667	0.08	0.323333	0.333333
TRINITY_DN100884_c0_g1		0	0	0	0	0	0	0	0	0	0	0	0	3.63	0	1.4	0	0	0	0	0	0	0	1.676667	0
TRINITY_DN100884_c0_g2		1.85	0	7.01	12.64	1.75	3.22	0	0	0	1.58	1.9	0	0	3.25	0	9.71	6.16	17.72	2.953333	5.87	0	1.16	1.083333	11.196667
TRINITY_DN100886_c0_g1		0	0	0	0.25	0	0	0	0	0	0.66	0.27	0.2	0	0.46	0.24	0	0.23	0	0	0.083333	0	0.376667	0.233333	0.076667
TRINITY_DN100887_c0_g1	uncharacterized protein LOC112167228 [Rosa chinensis]	0.38	0.15	0	0.17	0.35	0.33	0	0	0.19	0	0.19	0	0.39	0.8	0.16	0.3	0.31	0	0.176667	0.283333	0.063333	0.063333	0.45	0.203333
TRINITY_DN100887_c0_g2		0.26	0.39	0.23	0.47	0	0	0.25	0.44	0.51	0.2	0	0	0	0	0	0.2	0.21	0	0.293333	0.156667	0.4	0.066667	0	0.136667
TRINITY_DN100887_c0_g4		0.07	0.11	0.32	0.45	0.26	0.18	0.14	0.18	0.21	0.11	0.07	0.16	0	0.18	0	0.33	0.06	0.13	0.166667	0.296667	0.176667	0.113333	0.06	0.173333
TRINITY_DN100887_c0_g5		0.25	0.39	0.23	0.46	0.46	0.43	0	0.32	0.12	0.2	0.12	0.18	0	0.21	0	0.29	0.1	0.47	0.29	0.45	0.146667	0.166667	0.07	0.286667
TRINITY_DN100887_c0_g6		0.17	0	0.47	0.16	0.39	0.44	0.42	0.22	0.25	0.2	0.42	0.57	0.09	0.36	0.07	0.13	0.07	0	0.213333	0.33	0.296667	0.396667	0.173333	0.066667
TRINITY_DN100887_c0_g7	uncharacterized protein LOC112203910 [Rosa chinensis]	0	0	0	0	0	0	0	0	0	0	0	0	1.19	1.79	0	0	0.86	0	0	0	0	0	0.993333	0.286667
TRINITY_DN100887_c1_g2		0.09	0.07	0.08	0.25	0.33	0.31	0.09	0.31	0.18	0.14	0.35	0.07	0.55	0.15	0.46	0.14	0.15	0.5	0.08	0.296667	0.193333	0.186667	0.386667	0.263333
TRINITY_DN100888_c0_g1		0	0.4	0	0.99	0.49	0	0	0	0	0	0	0	0	0	0	0.91	1.31	0	0.133333	0.493333	0	0	0	0.74
TRINITY_DN10088_c0_g1	SPX domain-containing membrane protein Os06g0129400-like isoform X2 [Phoenix dactylifera]	0.35	0.27	0.35	1.89	0.9	1.05	0.51	0.54	0.65	0.69	0.35	0.83	0.88	2.84	2.42	1.86	2.99	3.33	0.323333	1.28	0.566667	0.623333	2.046667	2.726667
TRINITY_DN10088_c1_g1		0	0	0	0	0	0	0.35	0	0	0	0	0	0	5.54	2.77	0	0	0	0	0	0.116667	0	2.77	0
TRINITY_DN100892_c0_g1		0	0	4.39	0	0	0	0	0	0	0	0	0	0	0	0	0	0	0	1.463333	0	0	0	0	0
TRINITY_DN100892_c0_g2		0	0	0	0.55	0	0	0	0	0.3	0	8.23	0	0	0	0	0	3.67	1.15	0	0.183333	0.1	2.743333	0	1.606667
TRINITY_DN100893_c0_g1		0	0	0	4.05	0	0	0	0	0	0	0	0	0	0	0	0	0	0	0	1.35	0	0	0	0
TRINITY_DN100899_c0_g1		0	0	0	0.65	0	0.6	0	0.63	1.43	0	0	0	0	0	0	0	0	0.69	0	0.416667	0.686667	0	0	0.23
TRINITY_DN10089_c0_g1	PREDICTED: receptor-like protein 12 [Juglans regia]	21.41	15.01	15.01	38.54	11.91	15.39	18.13	37.21	91.16	11.81	14.14	20.94	24.35	11.04	43.74	42	18.55	42.13	17.143333	21.946667	48.833333	15.63	26.376667	34.226667
TRINITY_DN10089_c1_g1	Receptor-like protein 12 [Morella rubra]	5.34	2.57	2.64	0.45	1.37	2.09	1.4	0.43	0.99	2.34	2.87	6.33	1.03	3.74	2.07	17.51	9.61	8.53	3.516667	1.303333	0.94	3.846667	2.28	11.883333
TRINITY_DN10089_c1_g2	PREDICTED: LRR receptor-like serine/threonine-protein kinase GSO2 [Theobroma cacao]	3.01	0	0	0	4.96	4.7	0	0	0	6.82	0	4.67	3.79	0	2.92	10.23	2.49	0	1.003333	3.22	0	3.83	2.236667	4.24
TRINITY_DN1008_c0_g1	Biotin carboxylase 1, chloroplastic isoform 3 [Theobroma cacao]	25.5	29.44	25.54	20.84	25.05	26.36	21.81	25.7	20.9	13.68	19.17	10.12	16.63	14.9	12.92	14.61	12.9	15.08	26.826667	24.083333	22.803333	14.323333	14.816667	14.196667
TRINITY_DN1008_c0_g3		0.31	0.33	0.22	0	0.11	0.26	0	0.16	0.24	0.19	0.36	0.27	0.25	0	0.11	0.19	0.1	0.11	0.286667	0.123333	0.133333	0.273333	0.12	0.133333
TRINITY_DN100900_c0_g1		0	0	0	0	0	0	0.59	0.55	0	0.49	1.21	0.89	1.97	0	0.52	0	0.5	0	0	0	0.38	0.863333	0.83	0.166667
TRINITY_DN100900_c0_g3		0.16	0	0.15	0.51	0.44	0	0	0.21	0.08	0.82	0.95	0.35	18.86	0.2	0.55	0.12	0.13	0.07	0.103333	0.316667	0.096667	0.706667	6.536667	0.106667
TRINITY_DN100900_c0_g4		0	0	0	0	0	0	0	0	0	1.45	1.35	0	1.71	1.41	1.43	0	0.25	0	0	0	0	0.933333	1.516667	0.083333
TRINITY_DN100901_c0_g1	PREDICTED: ferritin-3, chloroplastic [Vitis vinifera]	0.07	0	0	0	0	0.06	0	0	0	0.26	0.71	0.19	0.46	1.32	1.74	0.1	0.22	0.18	0.023333	0.02	0	0.386667	1.173333	0.166667
TRINITY_DN100903_c0_g1	uncharacterized protein LOC111300457 [Durio zibethinus]	1.02	1.81	1.23	1.25	0.93	0.89	0.33	0.3	0.34	0	0.33	0.25	1.44	0	0.29	0.28	0	0.65	1.353333	1.023333	0.323333	0.193333	0.576667	0.31
TRINITY_DN100906_c0_g2	phosphatidylinositol transfer protein PDR16-like [Quercus suber]	0	0	0	0	0	0	0	0	0	0	0	0	2.51	0	0.98	0	3.63	0	0	0	0	0	1.163333	1.21
TRINITY_DN100908_c0_g1	probable efflux pump kojT [Quercus suber]	0	0.68	0	0	0	0	0	0	0	0.74	0	0.66	0	0	1.57	0	0.74	0	0.226667	0	0	0.466667	0.523333	0.246667
TRINITY_DN10090_c1_g1		0	0	6.82	0	1.14	3.1	0	0	0	1.44	3.06	1.75	0	0	0	0	0	0	2.273333	1.413333	0	2.083333	0	0
TRINITY_DN100911_c0_g1		0	0	0	0	0	0	0	0	2.89	0	0	0	0	0	0	0	0	0	0	0	0.963333	0	0	0
TRINITY_DN100912_c0_g1		0	0	0	0	0	0.3	0	0.31	0	0.56	0	0.51	0	2.12	1.08	0.29	0	0	0	0.1	0.103333	0.356667	1.066667	0.096667
TRINITY_DN100912_c0_g2		0	0	0.59	0	0	0	0	0	0	0.34	0.42	0.31	0	0	0.18	0.7	1.03	0.63	0.196667	0	0	0.356667	0.06	0.786667
TRINITY_DN100913_c0_g1		1.76	0.44	0.53	1.63	0	1.01	0	0	0	0.47	0	0	1.26	1.95	0	0	0	0	0.91	0.88	0	0.156667	1.07	0
TRINITY_DN100915_c0_g1		4.59	0	4.33	0	0	0	0	2.16	0	0	0	0	0	0	0	2.47	0	0	2.973333	0	0.72	0	0	0.823333
TRINITY_DN100915_c1_g1		0	0	3.16	0.4	1.2	0.38	0	0	0.44	0.7	1.29	0.63	0	0	1.49	0	0	0	1.053333	0.66	0.146667	0.873333	0.496667	0
TRINITY_DN100915_c1_g2		0.99	0	0.59	0	1.2	0	0.32	0	0	0	0	0	0	0.82	0	0	0	0	0.526667	0.4	0.106667	0	0.273333	0
TRINITY_DN100915_c3_g2		0	0	0	0	0	0	0	0	0	0	0	0	0	0.21	0	1.43	0	0.73	0	0	0	0	0.07	0.72
TRINITY_DN100916_c0_g1	hypothetical protein FH972_023596 [Carpinus fangiana]	0.06	0	0.29	0.63	0.81	0.9	0.58	0	0.08	5.03	2.41	14.47	0	0	0	0	0	0	0.116667	0.78	0.22	7.303333	0	0
TRINITY_DN100917_c0_g1		0.52	0.4	0.16	0	0.79	0.15	0.5	0	0	0.14	0.51	0.38	0.88	0.29	0.44	0.41	1.28	0.49	0.36	0.313333	0.166667	0.343333	0.536667	0.726667
TRINITY_DN10091_c0_g1		0.23	0.35	0.63	0.1	0.42	0.59	1.23	0.79	0.11	0.73	0.57	0.84	0.7	0.29	0.49	0.18	0.29	0.65	0.403333	0.37	0.71	0.713333	0.493333	0.373333
TRINITY_DN100920_c0_g1		0	0	0	12.03	0	5.23	0	0	0	0	0	0	0	0	0	0	0	0	0	5.753333	0	0	0	0
TRINITY_DN100923_c0_g1		0	0	0	0	0	0	0	0	0	0	0	0	2.54	0.95	4.94	0	0	0	0	0	0	0	2.81	0
TRINITY_DN100924_c0_g1	26S proteasome non-ATPase regulatory subunit 1-like [Quercus suber]	0	0	0	0	0	0	0	0.13	0	0.12	0.58	0	0.45	0.5	0.38	0.23	0.12	0.14	0	0	0.043333	0.233333	0.443333	0.163333
TRINITY_DN100924_c0_g3	26S proteasome non-ATPase regulatory subunit 1-like [Quercus suber]	0.04	0	0	0	0	0.03	0.08	0.07	0	0.26	0.32	0.06	0.78	0.31	0.59	0.28	0.64	0.3	0.013333	0.01	0.05	0.213333	0.56	0.406667
TRINITY_DN100924_c0_g4	26S proteasome non-ATPase regulatory subunit 1-like [Quercus suber]	0.36	0	0	0	0.16	0	0	0	0	0.28	0.18	0.91	0.91	0.45	0.3	0.42	0.29	0.34	0.12	0.053333	0	0.456667	0.553333	0.35
TRINITY_DN100925_c0_g1		0.46	0.12	0.28	0.14	0.14	0.26	0	0	0.15	0	0.3	0.45	0.78	0	0	0.12	0.13	0	0.286667	0.18	0.05	0.25	0.26	0.083333
TRINITY_DN100925_c0_g2		0	0	0	0	0	0	0	0	0	0.51	1.25	0.92	0.68	0	0.54	1.1	1.03	0	0	0	0	0.893333	0.406667	0.71
TRINITY_DN100928_c0_g1		7.73	4.3	0	1.86	0	0	0	1.81	0	0	0	2.89	0	0	1.78	0	0	0	4.01	0.62	0.603333	0.963333	0.593333	0
TRINITY_DN100929_c0_g1	zuotin-like [Quercus suber]	0.1	0	0.18	0	0.18	0.71	0.9	0	0.05	4.39	1.06	16.9	0.1	0	0	0	0	0	0.093333	0.296667	0.316667	7.45	0.033333	0
TRINITY_DN10092_c0_g1	unnamed protein product, partial [Vitis vinifera]	35.53	35.06	35.83	37.65	31.38	33.76	39.51	32.67	36.89	22.25	26.17	20.97	26.13	21.82	21.89	34.54	34.45	36.25	35.473333	34.263333	36.356667	23.13	23.28	35.08
TRINITY_DN10092_c1_g1		1.52	0.84	0.95	1.03	0.35	0.93	1.42	0.8	0.63	0.93	0.43	0.81	0.6	0.63	0.7	1.25	0.7	0.81	1.103333	0.77	0.95	0.723333	0.643333	0.92
TRINITY_DN10092_c1_g2	ADP-ribosylation factor-like protein 5 [Coffea eugenioides]	0.91	0	0.27	0.56	0.28	0	0	0.8	0.31	0.73	0.6	1.1	0.63	0.25	0	0.25	0.74	0.29	0.393333	0.28	0.37	0.81	0.293333	0.426667
TRINITY_DN10092_c1_g3		1.68	0.32	0.38	2.32	1.15	0.72	0.81	0	0.42	0	0	0.3	0.88	0	1.43	1.05	1.03	0.81	0.793333	1.396667	0.41	0.1	0.77	0.963333
TRINITY_DN10092_c2_g1		1.38	0.76	0.54	1.16	0.45	0.38	0.86	0.67	0.76	0.7	0.34	0.73	0.2	0.21	0.63	0.49	0.29	0.96	0.893333	0.663333	0.763333	0.59	0.346667	0.58
TRINITY_DN10092_c2_g2	Retrovirus-related Pol polyprotein from transposon TNT 1-94 [Cajanus cajan]	31.16	32.81	32.43	29.71	33.86	32.22	36.67	28.88	28.89	31.34	32.34	27.66	39.61	40.82	34.84	31.1	33.26	33.09	32.133333	31.93	31.48	30.446667	38.423333	32.483333
TRINITY_DN100930_c0_g1		0	0	0	0	1.01	0	0	0	0	0	2.17	1.59	0	0	0	0	0.89	0	0	0.336667	0	1.253333	0	0.296667
TRINITY_DN100930_c0_g2		0	0.26	0	0	0.32	0	0	0	0	0.28	0.34	1.26	0	0	0	0.28	0.28	0	0.086667	0.106667	0	0.626667	0	0.186667
TRINITY_DN100931_c0_g2	uncharacterized protein LOC114318966 [Camellia sinensis]	0	0.39	0.93	0.95	0	0.44	0.49	0.46	0	0	0	0	0	0.43	0	0	0	0	0.44	0.463333	0.316667	0	0.143333	0
TRINITY_DN100933_c0_g1		0	0	0.14	0	0.28	0	0.29	0	0	0.48	0	1.22	0	0	0	0	0	0	0.046667	0.093333	0.096667	0.566667	0	0
TRINITY_DN100936_c0_g1		0	0	0	0	0	0.22	0	0	0	0	0	0.19	0	0	0	0.62	0.42	0.49	0	0.073333	0	0.063333	0	0.51
TRINITY_DN100937_c0_g1	hypothetical protein FH972_012628 [Carpinus fangiana]	0	0	0.41	0.83	3.01	1.89	0.87	0	0	0.8	1.5	0.8	2.35	0.75	1.15	0	0	0	0.136667	1.91	0.29	1.033333	1.416667	0
TRINITY_DN10093_c0_g1		0.7	0.92	1.03	0.77	0.47	0.78	1.03	0.72	0.65	0.2	0.13	0.04	0.23	0.02	0.27	0.57	0.41	0.6	0.883333	0.673333	0.8	0.123333	0.173333	0.526667
TRINITY_DN10093_c0_g2		0.15	0.26	0.24	0.45	0.14	0.22	0.26	0.06	0.15	0.68	0.41	0.92	0.3	0.44	0.61	0.29	0.19	0.21	0.216667	0.27	0.156667	0.67	0.45	0.23
TRINITY_DN10093_c0_g3		2.95	1.46	3.15	4.15	0.53	3.4	1.13	5.84	1.29	2.34	0.57	0.53	0.3	0.37	4.45	1.03	0.48	1.37	2.52	2.693333	2.753333	1.146667	1.706667	0.96
TRINITY_DN10093_c0_g4		0.16	0.95	1.12	1.13	0.43	0.4	0.75	0.4	0.46	0.25	0	0.11	0.16	0	0.13	1.1	0	0.44	0.743333	0.653333	0.536667	0.12	0.096667	0.513333
TRINITY_DN10093_c1_g1		0	0	0.9	0.92	0	1.71	0	0	0	0.8	0.98	1.08	0	0	0	0	0	0	0.3	0.876667	0	0.953333	0	0
TRINITY_DN10093_c2_g1		0	0	0	0	0.5	0	0	0.49	1.12	0	0.54	0	1.76	0.46	0	0	0.45	0	0	0.166667	0.536667	0.18	0.74	0.15
TRINITY_DN100943_c0_g1		0	0	0	0	3.37	0	0	0	0	0	0	0	0	0	0	0	0	0	0	1.123333	0	0	0	0
TRINITY_DN100945_c0_g2		0	0	0	0	0	0	0	0	0	0	0.46	1.87	0	0	0	0	0	0	0	0	0	0.776667	0	0
TRINITY_DN100946_c0_g1	calpain-type cysteine protease ADL1 [Asparagus officinalis]	0	0.07	0.16	0.08	0	0.22	0	0	0	0.48	0.34	0.06	0	0.15	0.07	0.13	0.58	0.4	0.076667	0.1	0	0.293333	0.073333	0.37
TRINITY_DN100949_c0_g1		0	0	0	1.31	0	0	0	0	0	1.14	1.4	6.14	0	0	0	0	0	0	0	0.436667	0	2.893333	0	0
TRINITY_DN10094_c0_g1		0.61	0.46	0	0	0	0	0	0	0	0	0.6	0.44	0.65	0	0	0.52	0	0	0.356667	0	0	0.346667	0.216667	0.173333
TRINITY_DN10094_c0_g2	cycloartenol synthase [Citrus clementina]	34.82	33.05	29.65	49.39	34.22	37.39	37.84	60.45	79.82	20.29	26.55	20.08	34.36	50.8	35.4	52.77	51.21	52.72	32.506667	40.333333	59.37	22.306667	40.186667	52.233333
TRINITY_DN10094_c0_g3	hypothetical protein F0562_030812 [Nyssa sinensis]	5.44	4.13	2.54	20	4.89	10.76	9.95	37.44	56.63	3.34	4.09	4.3	8.29	21.75	12.33	30.07	20.18	28.46	4.036667	11.883333	34.673333	3.91	14.123333	26.236667
TRINITY_DN10094_c2_g1		1.43	1.18	1.3	2.42	1.12	1.13	0.79	0.88	1.8	0.48	0.8	0.6	0.1	0.6	0.17	0.79	1.1	0.76	1.303333	1.556667	1.156667	0.626667	0.29	0.883333
TRINITY_DN10094_c3_g1	hypothetical protein F0562_030879 [Nyssa sinensis]	1.61	1.38	6.44	2.96	3.55	8.25	2.33	10.89	4.37	3.93	1.53	1.22	6.14	5.01	6.8	17.54	7.74	10.65	3.143333	4.92	5.863333	2.226667	5.983333	11.976667
TRINITY_DN10094_c4_g1	receptor like protein 29-like [Vitis riparia]	0	0	0	0	0	0	0.56	0	0	0	0.29	0.42	0.3	0	0	0.24	0	1.12	0	0	0.186667	0.236667	0.1	0.453333
TRINITY_DN100951_c0_g1	PREDICTED: probable leucine-rich repeat receptor-like serine/threonine-protein kinase At3g14840 isoform X2 [Vitis vinifera]	13.31	7.54	9.67	2.69	7.73	4.12	20.22	11.08	1.69	1.66	2.97	1.46	3.22	1.63	2.23	1.21	0.28	0	10.173333	4.846667	10.996667	2.03	2.36	0.496667
TRINITY_DN100951_c0_g2	probable leucine-rich repeat receptor-like serine/threonine-protein kinase At3g14840 isoform X3 [Camellia sinensis]	0.39	0.75	1.31	1.4	1.75	0.33	22.06	0	0	0.63	0.38	0.55	2	0	1.46	0	0	0	0.816667	1.16	7.353333	0.52	1.153333	0
TRINITY_DN100952_c0_g1		0	0.33	0.88	0.2	0.1	0.65	0.94	0.09	0.53	0.09	0.32	0.08	0.66	0.27	0.18	0	0.63	0.2	0.403333	0.316667	0.52	0.163333	0.37	0.276667
TRINITY_DN100953_c0_g1		0.35	0	0	0	0.32	0	0	0	0	0	0.35	0	1.11	0.59	0	0	0	0	0.116667	0.106667	0	0.116667	0.566667	0
TRINITY_DN100955_c0_g1	heat shock protein 70-2 [Nicotiana tabacum]	0	0	0	0	0	0	0	0	0	0.6	0.73	3.22	0	1.86	1.27	2.62	0	0.73	0	0	0	1.516667	1.043333	1.116667
TRINITY_DN100955_c0_g2	heat shock protein 70-1 [Nicotiana tabacum]	0	0	0	0	0	0	0	0	0	0	0.83	0	0	0	0.72	0	0	0.83	0	0	0	0.276667	0.24	0.276667
TRINITY_DN100955_c1_g1	heat shock 70 kDa protein 2 isoform X2 [Quercus suber]	0	0	0	0	0	0	0	0.98	0	0	0	0	0	0	1.88	0	0.88	0	0	0	0.326667	0	0.626667	0.293333
TRINITY_DN100957_c0_g1		0	0	0	0	0	0	0	4.18	2.29	0	0	0	0	0	0	0	0	2.36	0	0	2.156667	0	0	0.786667
TRINITY_DN100958_c0_g1	uncharacterized protein LOC112014883 [Quercus suber]	0	0	0	0.24	0	0.41	0.31	0	0	4.5	1.44	8.2	0	0.04	0	0	0	0	0	0.216667	0.103333	4.713333	0.013333	0
TRINITY_DN10095_c0_g1		0.64	0.33	1.28	0.06	0.65	0.78	0.21	0.24	0.14	1	0.7	0.78	0	0.18	0.06	0.27	0	0.07	0.75	0.496667	0.196667	0.826667	0.08	0.113333
TRINITY_DN10095_c0_g2		0.95	0.85	1	0	0.29	0.27	0	0	0.16	0.87	0.78	1.16	0.16	0.13	0.13	0.12	0	0.3	0.933333	0.186667	0.053333	0.936667	0.14	0.14
TRINITY_DN10095_c1_g1		0	1.72	0	0	0	0	0	0	0	0	0	0	0	0	0	0	0	0	0.573333	0	0	0	0	0
TRINITY_DN100960_c0_g1	hypothetical protein FH972_022510 [Carpinus fangiana]	2.5	0.32	0	0.48	1.15	2.24	2.69	1.66	0.42	5.09	0.82	0.6	15.19	13.61	6.56	0.35	1.78	3.34	0.94	1.29	1.59	2.17	11.786667	1.823333
TRINITY_DN100960_c1_g2		0	0.38	0	0	0.47	0	0.49	0	0	1.63	0	0	3.24	0.42	0.87	0	0	2.98	0.126667	0.156667	0.163333	0.543333	1.51	0.993333
TRINITY_DN100960_c1_g3	hypothetical protein FH972_022510 [Carpinus fangiana]	0	0	0	0	0	0	0	0.92	0	0	0.51	0	0.55	1.72	1.76	1.31	0.42	1.01	0	0	0.306667	0.17	1.343333	0.913333
TRINITY_DN100961_c0_g1	vacuolar calcium ion transporter-like [Quercus suber]	0.17	0	0.63	0.95	0	0.3	0.17	0.75	0	0	0.51	0	0	0.29	0	0	0	0	0.266667	0.416667	0.306667	0.17	0.096667	0
TRINITY_DN100961_c0_g2	vacuolar calcium ion transporter-like [Quercus suber]	0.21	0	0	0.2	0.39	0.37	0	0.37	0.43	0	0	0	0	0.18	0	0	0	0.2	0.07	0.32	0.266667	0	0.06	0.066667
TRINITY_DN100965_c0_g1		0	0	0.15	0.18	0.45	0	0.19	0.34	0.39	0.26	1.42	0.4	0.2	0	0.84	0	0.41	0	0.05	0.21	0.306667	0.693333	0.346667	0.136667
TRINITY_DN100965_c1_g1		0	0.73	0	0	0	0	1.88	0	0	0	0	0	0	0	0	0.9	0.8	0	0.243333	0	0.626667	0	0	0.566667
TRINITY_DN100969_c0_g1		0	0.6	0	0	0.74	0.69	0	0	1.64	0	0	1.16	0	0	0	0.72	0	0	0.2	0.476667	0.546667	0.386667	0	0.24
TRINITY_DN10096_c0_g1	14 kDa zinc-binding protein [Sesamum indicum]	29.34	34.82	30.51	19.96	29.95	31.13	37.85	19.11	17.57	12.54	22.24	10.4	20.51	20.78	11.43	19.14	23.02	16.11	31.556667	27.013333	24.843333	15.06	17.573333	19.423333
TRINITY_DN10096_c0_g2		0.79	0.26	0.61	0.82	0.21	0.29	0.44	0.1	0.44	0.36	0.44	0.08	0.8	0.19	0.1	0.7	0.75	0.21	0.553333	0.44	0.326667	0.293333	0.363333	0.553333
TRINITY_DN10096_c2_g1	hypothetical protein ES319_A09G116500v1 [Gossypium barbadense]	0.54	0.83	0.59	0.2	0.3	0.37	1.04	0.74	0.63	0.34	0.21	0.63	0.22	0.63	0.37	0.17	0.36	0.3	0.653333	0.29	0.803333	0.393333	0.406667	0.276667
TRINITY_DN100970_c0_g1		0.49	0.74	0.88	4.07	0.45	0.84	0.94	1.3	1.49	0.39	1.45	0.35	0.52	0.41	0.83	0.41	0.8	1.43	0.703333	1.786667	1.243333	0.73	0.586667	0.88
TRINITY_DN100970_c1_g1		0.31	0.63	0.19	0.28	0.47	0.61	0.5	0.88	0.3	0.16	0.7	0.3	0.21	0.17	0.35	0.08	0	0.19	0.376667	0.453333	0.56	0.386667	0.243333	0.09
TRINITY_DN100970_c1_g2		0.48	0.36	0.22	0.22	0	0.82	0.23	0.21	0	0.38	0	0.17	0.25	0	0	0	0.2	0	0.353333	0.346667	0.146667	0.183333	0.083333	0.066667
TRINITY_DN100971_c0_g1	40S ribosomal protein S2 [Populus alba]	0.2	0.39	0	0	1.22	0	1.29	0	0	0.56	1.01	6.53	0.72	0.17	0.61	0.24	0.17	0.96	0.196667	0.406667	0.43	2.7	0.5	0.456667
TRINITY_DN100971_c0_g2	unknown [Picea sitchensis]	0	0	0	0	0	0	0	0	0	1.81	0	0	0	0	0	0	0	0.74	0	0	0	0.603333	0	0.246667
TRINITY_DN100971_c0_g3	hypothetical protein GW17_00001228 [Ensete ventricosum]	0	0	0.2	0	0.21	0.1	0	0.39	0.11	0.98	0.11	1.24	0	0	0	0.26	0.65	0.53	0.066667	0.103333	0.166667	0.776667	0	0.48
TRINITY_DN100975_c0_g1	PREDICTED: glutamate receptor 2.7-like [Populus euphratica]	0.85	1.72	4.93	3.85	3.48	5.41	4.17	3.67	8.3	49.2	27.87	41.49	0.98	1.21	2.54	3.95	2.01	4.72	2.5	4.246667	5.38	39.52	1.576667	3.56
TRINITY_DN100976_c0_g1		0.15	0.79	0	0.13	0	0.13	0	0.13	0.58	0	0.14	0	0	0	0.13	0.23	0.12	0.14	0.313333	0.086667	0.236667	0.046667	0.043333	0.163333
TRINITY_DN100979_c0_g1		0.27	0	0	0.62	0.13	0.35	0.13	0.24	0	0.43	0.4	0.2	0.97	0.11	0.23	0.11	0.11	0.13	0.09	0.366667	0.123333	0.343333	0.436667	0.116667
TRINITY_DN100979_c0_g2		3.41	1.52	0.61	1.25	3.09	2.88	4.5	4.2	5	3.88	1.32	3.39	0	1.12	6.86	5.88	7.1	4.62	1.846667	2.406667	4.566667	2.863333	2.66	5.866667
TRINITY_DN100979_c1_g1		1.23	0	1.13	0	0	0	0	0	0	0	1.23	0	0	0	0	0	1	0	0.786667	0	0	0.41	0	0.333333
TRINITY_DN10097_c0_g1	hypothetical protein FH972_008945 [Carpinus fangiana]	9.65	18.3	13.27	3.23	5.77	10.01	0.6	1.15	0.75	0.61	1.48	0.03	1.04	0.13	0.07	0.03	0.16	0.04	13.74	6.336667	0.833333	0.706667	0.413333	0.076667
TRINITY_DN10097_c0_g2	hypothetical protein FH972_008944 [Carpinus fangiana]	1.68	1.7	1.47	1.12	0.96	1.29	0.83	1.3	0.55	0.27	0.5	0.05	0.47	0.77	0.03	0.12	0.08	0.35	1.616667	1.123333	0.893333	0.273333	0.423333	0.183333
TRINITY_DN100980_c0_g1	probable glutamate carboxypeptidase LAMP1 isoform X2 [Brachypodium distachyon]	0	0	0	1.95	0	0	0	0	0	0	0	1.51	0	0	0	2.13	0	0	0	0.65	0	0.503333	0	0.71
TRINITY_DN100982_c0_g1		0	0	1.72	0.17	0.69	0.32	0.09	0	0	3.29	0	0.14	0	0	0	0	0.08	0	0.573333	0.393333	0.03	1.143333	0	0.026667
TRINITY_DN100985_c0_g1		0	0	0	0	0.14	0	0.15	0	0	0	0.15	0.99	0.15	0	0.26	0	0	0.28	0	0.046667	0.05	0.38	0.136667	0.093333
TRINITY_DN100988_c0_g1	nicotinate phosphoribosyltransferase 2-like [Helianthus annuus]	0	0.26	0.3	0	0	0	0	0	0	0.27	0	0.24	0	0	0	1.37	1.37	0	0.186667	0	0	0.17	0	0.913333
TRINITY_DN10098_c0_g1	uncharacterized protein LOC115961857 [Quercus lobata]	0.68	0.52	0	0.21	0.62	0	0	5.51	12.29	0	0	0.16	1.4	0.19	0.96	0	0.19	0.21	0.4	0.276667	5.933333	0.053333	0.85	0.133333
TRINITY_DN10098_c0_g2		2.8	1.17	1.58	1.93	1.61	2.15	1.34	1.54	1.05	17.63	2.4	8.45	0	3.7	15.36	1.14	0	3.36	1.85	1.896667	1.31	9.493333	6.353333	1.5
TRINITY_DN10098_c1_g1		0	0	0	1.44	0	0	9.46	0	0	0	0	0	0	0	0	0	0	0	0	0.48	3.153333	0	0	0
TRINITY_DN100990_c0_g1		0	0	1.81	0	0	4.98	0	0	0	0	1.96	0	0	0	0	0	0	0	0.603333	1.66	0	0.653333	0	0
TRINITY_DN100990_c0_g2	probable inactive purple acid phosphatase 27 [Citrus sinensis]	0	0	0.05	0	0	0	0	0.04	0.05	0	0	3.77	0	0.04	0.04	0	0	0	0.016667	0	0.03	1.256667	0.026667	0
TRINITY_DN100994_c0_g1		0.65	0	0.29	0	1.2	0.28	0	0	0	0	0	0	0	0.27	0	0	0	0	0.313333	0.493333	0	0	0.09	0
TRINITY_DN100996_c0_g1	heat shock protein hsp98-like [Quercus suber]	0	1.37	0	0	0	0	0	0	0	0	0	0	0	0	0.79	0	0	0	0.456667	0	0	0	0.263333	0
TRINITY_DN100998_c0_g1		0	0	0	0	0	0	0	10.86	1.99	0	0	0	0	0	0	0	0	0	0	0	4.283333	0	0	0
TRINITY_DN100999_c0_g1		0.18	0.56	0.33	1.51	0.17	0.79	0.71	0.16	0.36	0.29	0.72	0	0.19	0.46	0	0.29	0.45	0.7	0.356667	0.823333	0.41	0.336667	0.216667	0.48
TRINITY_DN10099_c0_g1		6.52	6.13	2.54	4.74	4.32	4.67	6.71	3.28	3.78	2.28	2.61	2.7	4.81	1.73	3.4	2.43	2.68	1.39	5.063333	4.576667	4.59	2.53	3.313333	2.166667
TRINITY_DN1009_c0_g1	putative ubiquitin-conjugating enzyme E2 16 [Capsicum baccatum]	28.83	26.9	26.07	29.9	31.25	28.85	37.17	33.33	33.25	30.61	31.07	29.35	34.63	31.58	34.86	29.5	33.52	32.68	27.266667	30	34.583333	30.343333	33.69	31.9
TRINITY_DN1009_c1_g1	acyl-CoA-binding domain-containing protein 1-like isoform X1 [Quercus lobata]	16.46	17.54	16.87	17.74	18.47	20.4	15.53	16.59	17.69	14.15	17.21	11.88	15.63	15.98	14.71	13.18	12.59	14.03	16.956667	18.87	16.603333	14.413333	15.44	13.266667
TRINITY_DN1009_c1_g2		0.46	0.36	0.47	0.84	0.38	0.17	0.6	0.44	0.6	0.16	0.25	0.34	0.26	0.3	0.18	0.43	0.26	0.33	0.43	0.463333	0.546667	0.25	0.246667	0.34
TRINITY_DN100_c0_g1	cold-responsive protein kinase 1-like [Citrus sinensis]	11.57	9.65	10.23	15.3	10.1	11.27	11.84	12.29	15.04	13.05	14.34	13.48	15.31	15.55	21.82	18.32	18.21	20.92	10.483333	12.223333	13.056667	13.623333	17.56	19.15
TRINITY_DN100_c0_g2	FRIGIDA-like protein 5 [Hevea brasiliensis]	31.39	21.21	22.41	24.27	22.2	22.84	22.88	25.59	26.7	50.52	36.73	63.93	37.61	44.19	48.41	27.49	23.14	31.02	25.003333	23.103333	25.056667	50.393333	43.403333	27.216667
TRINITY_DN100_c0_g3		0.94	0.9	0.83	1.31	0.58	0.35	0.69	1.02	1.46	2.98	1.29	3.8	0.86	0.88	1.83	1.54	0.7	1.45	0.89	0.746667	1.056667	2.69	1.19	1.23
TRINITY_DN100_c1_g1	FRIGIDA-like protein 5 [Hevea brasiliensis]	3.19	2.9	6.11	11.19	5.88	5.72	3.12	5.18	5.76	3.56	4.38	1.87	10.65	6.84	9.46	1.18	1.36	0.85	4.066667	7.596667	4.686667	3.27	8.983333	1.13
TRINITY_DN100_c2_g1		7.81	8.44	6.12	6.4	4.58	8.22	7.26	1.34	1.18	3.25	5.1	6.17	6.66	8.76	5.63	1.44	3.81	2.64	7.456667	6.4	3.26	4.84	7.016667	2.63
TRINITY_DN100_c3_g1		0.66	0.3	0.36	1.19	0.48	0.56	0.51	0.45	0.64	0.72	1.03	0.48	0.93	0.33	0.56	0.41	0.76	0.74	0.44	0.743333	0.533333	0.743333	0.606667	0.636667
TRINITY_DN101006_c0_g2		0.38	0	1.03	0	0	0.33	1.1	0	0	0	1.13	0	0	0	0	0	0.62	0.37	0.47	0.11	0.366667	0.376667	0	0.33
TRINITY_DN101006_c0_g3		0	0	6.12	0	0	3.84	0	1.02	1.14	0	0	0.81	0	0	0	0	0	0	2.04	1.28	0.72	0.27	0	0
TRINITY_DN101006_c0_g4		0.77	0	0	0	0	1.99	0.74	0	1.57	0	0	0	0	0	0	0	0	0	0.256667	0.663333	0.77	0	0	0
TRINITY_DN101008_c0_g1		0	0	0	0	0	0	0	0	0	2.58	3.1	0	0	0	0	0	0	0	0	0	0	1.893333	0	0
TRINITY_DN101009_c0_g1	hypothetical protein FH972_024842 [Carpinus fangiana]	0	0	0	0.17	0	0	0.18	0.16	0	0.45	0.19	0.41	0	0	0.8	0	0	0.18	0	0.056667	0.113333	0.35	0.266667	0.06
TRINITY_DN10100_c0_g1	PREDICTED: uncharacterized protein LOC100256915 [Vitis vinifera]	26.32	25.62	19.75	16.34	20.36	18.01	22.77	4.02	2.46	10.99	13.58	6.12	16.4	15	13.84	17.58	20.3	14.75	23.896667	18.236667	9.75	10.23	15.08	17.543333
TRINITY_DN10100_c0_g2		0	0.15	0.18	0.18	0	0.68	0.58	0	0	0.32	0	0	0.2	0	0.17	0.63	0	0.38	0.11	0.286667	0.193333	0.106667	0.123333	0.336667
TRINITY_DN10100_c0_g3		0.51	0.68	0.33	0.85	0.44	0.56	1.23	0.15	0.2	0.14	0.45	0	0.51	0.33	0.65	0.44	0.13	0.42	0.506667	0.616667	0.526667	0.196667	0.496667	0.33
TRINITY_DN101010_c0_g1		0	0.11	0.07	0	0	0.12	0.14	0	0.35	0.57	0.43	0.64	1.46	1.88	2.36	1.06	3.07	1.55	0.06	0.04	0.163333	0.546667	1.9	1.893333
TRINITY_DN101014_c0_g1	26S proteasome regulatory subunit S10B homolog B [Olea europaea var. sylvestris]	0	0.22	0.26	0.53	0	0	0	0.25	0	0	1.14	0	0.6	0	0	0.47	0	0	0.16	0.176667	0.083333	0.38	0.2	0.156667
TRINITY_DN10101_c0_g1	hypothetical protein CJ030_MR8G027415 [Morella rubra]	4.3	2.97	0.55	0.46	1.81	0.63	3.36	2.63	2.79	7.31	3.95	2.51	6.77	1.53	4.68	5.27	5.06	5.94	2.606667	0.966667	2.926667	4.59	4.326667	5.423333
TRINITY_DN101021_c0_g1	short-chain dehydrogenase/reductase SAT3-like [Quercus suber]	0.52	0	0	0.47	0	0	0	0	0	0	0.25	0.94	0	0.21	0.44	0	0.63	0.74	0.173333	0.156667	0	0.396667	0.216667	0.456667
TRINITY_DN101021_c0_g2	short-chain dehydrogenase/reductase SAT3-like [Quercus suber]	0	0	0	0	0	0	0	1.49	0	0	0	0.6	0	1.38	0	0	0	0	0	0	0.496667	0.2	0.46	0
TRINITY_DN101022_c0_g1	catalase-1-like, partial [Quercus suber]	0	0	0	0	0.8	0	0	0	0	0	0	1.88	0	0	0	0	0	0.86	0	0.266667	0	0.626667	0	0.286667
TRINITY_DN101023_c0_g1	protein MAIN-LIKE 1-like [Camellia sinensis]	0.43	0.26	0.39	0.18	0.63	0.34	0.29	0.06	0	0.13	0.36	0.34	1.41	0.61	0.85	0.2	0.16	0.15	0.36	0.383333	0.116667	0.276667	0.956667	0.17
TRINITY_DN101026_c0_g2		0	0	0	0	0	0	0	0	0	0	0	0	0	0	0.72	0	0	0	0	0	0	0	0.24	0
TRINITY_DN10102_c0_g1	hypothetical protein FH972_020882 [Carpinus fangiana]	0.16	0.22	0.54	1.62	0.31	0.9	0.3	0	0	4.39	2.95	8.11	0.49	8.92	4.35	0	0	0	0.306667	0.943333	0.1	5.15	4.586667	0
TRINITY_DN101030_c0_g1	DNA-directed DNA polymerase [Handroanthus impetiginosus]	0	0	0	0	0	0	2.69	0	0	0	0	0	0	1.19	0	1.37	1.14	4.31	0	0	0.896667	0	0.396667	2.273333
TRINITY_DN101031_c0_g1		0.49	0	0	0.23	0.23	0	0.47	0.21	0	0.2	0.24	0.18	0.25	0	0.42	0	0.2	0	0.163333	0.153333	0.226667	0.206667	0.223333	0.066667
TRINITY_DN101032_c0_g2		0.44	0.26	0.58	0.24	0.26	0.13	0.47	0.99	0.3	0.06	0.41	0	0.1	0	0.25	0	0.33	0.18	0.426667	0.21	0.586667	0.156667	0.116667	0.17
TRINITY_DN101033_c0_g1		0	0	0	0	0	0	0.77	0.73	1.66	0	0	0	0	0.68	0	0	0	1.61	0	0	1.053333	0	0.226667	0.536667
TRINITY_DN101033_c1_g1		0.5	0	1.36	0.92	0	0.86	0.48	4	1.52	0	0	0	0	0	0	0.85	0	0	0.62	0.593333	2	0	0	0.283333
TRINITY_DN101033_c2_g1	hypothetical protein D8674_042074 [Pyrus ussuriensis x Pyrus communis]	0	0	0	1.33	0	0	0	2.58	0	0	0	0	0	0	6.22	0	0	0	0	0.443333	0.86	0	2.073333	0
TRINITY_DN101034_c0_g3		0	0	0	0	0	0	0	0.69	0	1.25	0	0	0	0	1.32	0.69	1.25	0.77	0	0	0.23	0.416667	0.44	0.903333
TRINITY_DN101035_c1_g1	minor allergen Alt a 7-like [Quercus suber]	0.21	0	0	0.09	0.09	0	0	0	0	0.82	1.43	0	0.31	0.09	0.18	0	0	0.1	0.07	0.06	0	0.75	0.193333	0.033333
TRINITY_DN101035_c2_g1	minor allergen Alt a 7-like [Quercus suber]	0	0	0	0	0.2	0	0	0	0	1.26	0.42	0.08	0	0	0	0	0	0	0	0.066667	0	0.586667	0	0
TRINITY_DN101036_c0_g2	uncharacterized protein LOC112035199 [Quercus suber]	0	0	0	0	0	0	0	0.14	0	0.92	0	0.12	0.51	0.14	0.99	0.13	0.27	0	0	0	0.046667	0.346667	0.546667	0.133333
TRINITY_DN101038_c0_g1	Regulator of nonsense transcripts like [Actinidia chinensis var. chinensis]	0.19	0	0.35	0.41	0.06	0.33	1.24	0.33	0.69	0	0.13	0.19	0.06	0.05	0.05	0.25	0.43	0.48	0.18	0.266667	0.753333	0.106667	0.053333	0.386667
TRINITY_DN101038_c0_g2		0	1.13	0	0	0	0	1.46	0	1.56	0	0	0	0	2.59	0	0	1.24	0	0.376667	0	1.006667	0	0.863333	0.413333
TRINITY_DN101038_c0_g3		0	0.46	0.55	0	0.56	0.52	0	0	0	0	0	0.44	0	0	0	0	0	0	0.336667	0.36	0	0.146667	0	0
TRINITY_DN101038_c0_g4		0	0	0	0.28	0	0	0	0.79	0.3	0.48	0	0	0	0	0	0	0	0	0	0.093333	0.363333	0.16	0	0
TRINITY_DN101039_c0_g3	T-complex protein 1 subunit zeta-like [Rhodamnia argentea]	0	0	0	1.86	0	0.58	0	0	0	0.54	0	0	0	0	0	0	0.54	1.32	0	0.813333	0	0.18	0	0.62
TRINITY_DN101039_c0_g4	hypothetical protein FH972_022708 [Carpinus fangiana]	0	0.39	0	0	0	0	0	0	0	0	0.5	0.74	0	0	0	0	0	0	0.13	0	0	0.413333	0	0
TRINITY_DN10103_c0_g1	unnamed protein product, partial [Vitis vinifera]	5.9	6.03	9.93	11.45	10.93	11.39	7.93	8.61	5.67	11.18	10.6	8.92	13.72	11.78	12.27	8.76	8.8	9.93	7.286667	11.256667	7.403333	10.233333	12.59	9.163333
TRINITY_DN10103_c1_g1	hypothetical protein DVH24_019282 [Malus domestica]	1.02	0	0.46	0	0.47	1.31	0.49	1.36	0.52	0	1.5	0.74	1.08	0	0.43	0.43	0.41	0	0.493333	0.593333	0.79	0.746667	0.503333	0.28
TRINITY_DN101040_c0_g1		0.18	0.41	0	0	0	0	0.17	0	0.36	1.14	0.71	0	0.18	1.35	0.15	0.43	0.3	0	0.196667	0	0.176667	0.616667	0.56	0.243333
TRINITY_DN101040_c0_g2		2.15	0	0	0	0	0	0	0	0	9.11	0	0	0	0	0	0	0	0	0.716667	0	0	3.036667	0	0
TRINITY_DN101041_c0_g1	hypothetical protein FH972_024262 [Carpinus fangiana]	0	0	0	0.03	0	0.08	0.09	0	0	0.79	0.12	0	0.59	0.57	0.73	0.23	0.49	0.22	0	0.036667	0.03	0.303333	0.63	0.313333
TRINITY_DN101041_c0_g3		0	0	0	0	0	0.13	0	0	0	0.37	0.3	0	0.16	0.26	0.26	0.12	0.39	0.15	0	0.043333	0	0.223333	0.226667	0.22
TRINITY_DN101041_c0_g4		0	0	0	0	0	0.1	0	0	0	0.68	0	0	0.62	0.31	0.52	0.1	0.7	0	0	0.033333	0	0.226667	0.483333	0.266667
TRINITY_DN101043_c0_g1		0	0	0	0	0	0	0	0	2.44	0	0	0	0	0	0	0	7.81	0	0	0	0.813333	0	0	2.603333
TRINITY_DN101044_c0_g1		0	0	0.87	0	0	0	0	0	0	0	0	2.79	0	0	0	0	0.78	1.93	0.29	0	0	0.93	0	0.903333
TRINITY_DN101045_c0_g1	putative disease resistance protein RGA4 [Quercus suber]	0.38	0	15.13	2.83	3.68	13.69	21	2.56	2.29	10.12	9.04	6.07	0.81	5.09	3.28	6.78	5.43	8.2	5.17	6.733333	8.616667	8.41	3.06	6.803333
TRINITY_DN101045_c0_g2	disease resistance protein RGA2-like [Quercus lobata]	0	0	0	0	0	0	0	0	0	0	2.24	1.64	0	0	0	0	0	0	0	0	0	1.293333	0	0
TRINITY_DN101046_c0_g1	hypothetical protein AQUCO_07200144v1 [Aquilegia coerulea]	0.9	0.34	0.41	0	0	0	0	0	0.45	0.36	0	1.63	0	0	0	0	0	0	0.55	0	0.15	0.663333	0	0
TRINITY_DN101046_c0_g2	hypothetical protein M569_16051, partial [Genlisea aurea]	0.58	0.44	1.05	1.08	1.6	0.5	0	0.52	0	0.94	0	0.42	0	0	0	1.5	0.47	1.14	0.69	1.06	0.173333	0.453333	0	1.036667
TRINITY_DN101047_c0_g1		0	0	0	0	0	0	0	0	0	0.57	0	0	0	0	0	0	0	0	0	0	0	0.19	0	0
TRINITY_DN101047_c0_g2		0.35	0	0	0.32	0	0	0	0	0	1.12	0	0.25	0	0	0	0	0	0	0.116667	0.106667	0	0.456667	0	0
TRINITY_DN101047_c0_g3		1.85	0	0	0	0	0	0	0	0	0	0	0	0	0.78	0	0	0.75	0	0.616667	0	0	0	0.26	0.25
TRINITY_DN10104_c0_g1	putative disease resistance protein At3g14460 isoform X1 [Vitis riparia]	0	0	2.1	1.41	2.22	1.97	1.49	4.33	2.32	2.04	2.9	0.8	2.75	0.12	1.79	1.3	1.87	1.54	0.7	1.866667	2.713333	1.913333	1.553333	1.57
TRINITY_DN10104_c0_g2		1.73	1.22	1.39	3.29	2.01	2.17	1.68	0	0	2.01	3.36	1.58	2.52	2.83	1.97	0.96	1.18	1.17	1.446667	2.49	0.56	2.316667	2.44	1.103333
TRINITY_DN10104_c0_g3	hypothetical protein VITISV_003572 [Vitis vinifera]	0	0	8.14	0.7	2.76	5.8	2.86	4.71	1.53	4.23	2.22	4.33	3.26	0.62	1.93	8.62	6.08	5.19	2.713333	3.086667	3.033333	3.593333	1.936667	6.63
TRINITY_DN101050_c0_g1		0.19	0.59	0	0.89	0.18	0.66	0.75	0.34	0.77	2.31	0	0.14	0	0	0	0.15	1.44	0	0.26	0.576667	0.62	0.816667	0	0.53
TRINITY_DN101051_c0_g1		0	0	0	4.55	0	4.18	0	0	0	1	1.21	2.66	8.26	0	0	0	1.98	1.24	0	2.91	0	1.623333	2.753333	1.073333
TRINITY_DN101051_c1_g1		0	0	10.59	13.77	3.59	14.73	0	18.94	15.97	4.41	17.7	3.38	9.34	0.65	4.01	0	0	0	3.53	10.696667	11.636667	8.496667	4.666667	0
TRINITY_DN101052_c0_g1		0	0	0	0.8	0	0	0	0	2.62	0.69	0	0.62	0	0	0	1.54	0.69	0	0	0.266667	0.873333	0.436667	0	0.743333
TRINITY_DN101052_c0_g2		0.07	0.31	0.24	0.27	0.07	0.25	0.11	0.47	0.57	0.2	0.44	0.05	0.19	0.03	0.1	0.08	0.37	0.14	0.206667	0.196667	0.383333	0.23	0.106667	0.196667
TRINITY_DN101052_c1_g1		0.22	0.77	0.5	0.51	0	0.57	0.11	0.19	0	0.44	0.55	0.08	0.23	0.19	0.29	0	0.18	0.21	0.496667	0.36	0.1	0.356667	0.236667	0.13
TRINITY_DN101052_c1_g2	hypothetical protein DVH24_022612 [Malus domestica]	0.13	0.48	0.51	0.11	0.06	0.11	0.49	0.21	0.49	0.39	0.74	0.18	0.19	0.26	0.21	0.34	0.42	0.23	0.373333	0.093333	0.396667	0.436667	0.22	0.33
TRINITY_DN101052_c2_g1		0	1.17	0	0	0	0	0	0	0	0	0	0	0	1.3	0	0	0	0	0.39	0	0	0	0.433333	0
TRINITY_DN101052_c2_g2		0	0	0.91	0	0.92	1.71	0	0	0	0	0.99	0.72	0	0	0	0	0	0	0.303333	0.876667	0	0.57	0	0
TRINITY_DN101054_c0_g1		0	0	0.16	0.16	0	0	0.17	0	0	0.27	0.17	0.13	0.35	0.29	0	0	0.42	0.49	0.053333	0.053333	0.056667	0.19	0.213333	0.303333
TRINITY_DN101054_c0_g2		0.29	0	0.26	0	0	0	0	0	0	0.23	0.29	0	0.61	0.49	0.25	0.24	0.24	0.56	0.183333	0	0	0.173333	0.45	0.346667
TRINITY_DN101056_c0_g1	F-actin-capping protein subunit beta-like [Rhodamnia argentea]	0	0.18	0	0	0	0.2	0	0	0	0	0.91	0.34	1.2	0	0	0.37	0.38	0	0.06	0.066667	0	0.416667	0.4	0.25
TRINITY_DN101056_c0_g2	F-actin-capping protein subunit beta-like [Rhodamnia argentea]	0	0	0	0	0	0	2.2	0	0	0	0	0	0	0	0	2.42	1.86	0	0	0	0.733333	0	0	1.426667
TRINITY_DN101059_c0_g1	uncharacterized protein LOC113296272 [Papaver somniferum]	0	0	0	0	0	0	0	0	0.38	0	0	0	0	0	0	0.62	0.92	1.45	0	0	0.126667	0	0	0.996667
TRINITY_DN10105_c0_g1		0.34	0.58	0.5	0.87	0.63	0.35	0.53	0.18	0.4	0.22	0.13	0.15	0.21	0.23	0.29	0.16	0.4	0.13	0.473333	0.616667	0.37	0.166667	0.243333	0.23
TRINITY_DN10105_c0_g2		122.4	125.53	113.96	105.95	140.57	136.41	116.72	101.21	105.89	108.76	137.79	111.59	143.85	139.12	132.44	142.12	157.81	142.58	120.63	127.643333	107.94	119.38	138.47	147.503333
TRINITY_DN10105_c0_g3		0.9	0	0.82	0	1.66	0.77	0	0	0	0	0	0	0	0	0.78	0	0	0	0.573333	0.81	0	0	0.26	0
TRINITY_DN10105_c0_g4		0.69	0.46	0.54	0.27	0.45	0.08	0.48	0.17	0.29	0.47	0.1	0.14	0.2	0	0.59	0.53	0.16	0.46	0.563333	0.266667	0.313333	0.236667	0.263333	0.383333
TRINITY_DN101061_c0_g1	efflux pump atB-like [Quercus suber]	0.14	0	0.12	0	0	0	0.13	0.23	0	0.54	0.13	0.1	0	0.11	0	0.32	0.45	0.13	0.086667	0	0.12	0.256667	0.036667	0.3
TRINITY_DN101061_c0_g2	uncharacterized protein LOC112031342 [Quercus suber]	0	0	0	0	0.4	0	0	0	0.22	0.35	0.22	0.8	0	0	0	0.35	0.72	0	0	0.133333	0.073333	0.456667	0	0.356667
TRINITY_DN101062_c0_g1	hypothetical protein F0562_031236 [Nyssa sinensis]	0	0	0	0.93	0.23	0.22	0	0	0	0	0	0	1.57	0.85	1.94	0.2	0	0	0	0.46	0	0	1.453333	0.066667
TRINITY_DN101062_c1_g1	RNA polymerase beta subunit [Gutierrezia sarothrae]	0	0	0	0	2.09	0	0	6.17	0	0	0	0	2.65	0	0	4.67	3.6	0	0	0.696667	2.056667	0	0.883333	2.756667
TRINITY_DN101063_c0_g1	uncharacterized protein LOC112007137 [Quercus suber]	0.21	0	0.96	0	0.39	0.54	1.02	0.55	0.84	0.67	0.21	0	0	0.35	0.18	0	0.17	0.8	0.39	0.31	0.803333	0.293333	0.176667	0.323333
TRINITY_DN101064_c0_g1	uncharacterized protein LOC111989802 [Quercus suber]	0.3	0.68	0	0	0.27	0	0.28	0	0	0.94	0.29	0.43	0.92	0	1.26	0.72	0	0	0.326667	0.09	0.093333	0.553333	0.726667	0.24
TRINITY_DN101069_c0_g1	uncharacterized protein LOC112028731 [Quercus suber]	0	0.59	0	0	0	0	0	0	0	0	1.15	0	0	0	0.33	0.97	0.32	0	0.196667	0	0	0.383333	0.11	0.43
TRINITY_DN10106_c0_g1	Calcium-binding EF-hand [Corchorus capsularis]	20.07	19.38	18.95	19.86	17.03	20.99	18.05	17.14	19.91	17.54	21.05	15.96	19.71	18.17	16.24	17.81	16.86	18.59	19.466667	19.293333	18.366667	18.183333	18.04	17.753333
TRINITY_DN10106_c0_g2	Parvalbumin [Parasponia andersonii]	0.52	0.75	0.38	0.49	0.22	0.13	0.76	0.36	0.48	0.55	0	0.5	0.35	0.13	0.51	0.27	0.21	0.3	0.55	0.28	0.533333	0.35	0.33	0.26
TRINITY_DN10106_c0_g3		0.81	1.3	1.13	0	1.53	1.7	0	0	0	0.98	1.22	0.99	1.62	0.09	0.42	0	0	0	1.08	1.076667	0	1.063333	0.71	0
TRINITY_DN10106_c0_g4		0.76	0.92	0.9	0.5	0.3	0.37	1.37	1.12	0.75	0.7	0.22	0.96	0.22	0.09	0.37	0.51	0.36	0.41	0.86	0.39	1.08	0.626667	0.226667	0.426667
TRINITY_DN101070_c0_g1	predicted protein [Hordeum vulgare subsp. vulgare]	0	0	0	0	0	0	0	0	0	0	0	4.58	0.94	0.25	0.28	0	0.49	0	0	0	0	1.526667	0.49	0.163333
TRINITY_DN101070_c0_g2	hypothetical protein Lal_00005057 [Lupinus albus]	0.22	0	0	0.2	0.2	0.57	0	3.65	0.44	0.7	0.65	0	1.36	0.74	0.38	0.18	2	0.84	0.073333	0.323333	1.363333	0.45	0.826667	1.006667
TRINITY_DN101071_c0_g1	mitochondrial import receptor subunit tom40-like [Quercus suber]	0	0	0	0	0	0	1.49	0	0	0	0	0	0.85	0	0	0	0.63	0.77	0	0	0.496667	0	0.283333	0.466667
TRINITY_DN101071_c0_g2	hypothetical protein FH972_024674 [Carpinus fangiana]	0	0	0	0	0	0	0.2	0	0	0.5	0.62	0.76	0.43	0	0.36	0.17	0.52	0.6	0	0	0.066667	0.626667	0.263333	0.43
TRINITY_DN101075_c0_g1		0.75	0.29	0.34	0	0	0.16	0	0.32	0.18	0.29	0	0.27	0	0.31	0	0	0	0	0.46	0.053333	0.166667	0.186667	0.103333	0
TRINITY_DN101077_c0_g1	uncharacterized protein LOC112018715 [Quercus suber]	0	0	0	0	0	0	0	0	0	0.38	0.24	0	0.49	0.2	0.72	0.09	0.2	0	0	0	0	0.206667	0.47	0.096667
TRINITY_DN101079_c1_g1		0	2.96	1.67	3.45	1.72	3.08	0	0	0	0	0	0	0	1.55	0	0	1.47	1.88	1.543333	2.75	0	0	0.516667	1.116667
TRINITY_DN10107_c0_g1	PREDICTED: cysteine-rich receptor-like protein kinase 2 [Vitis vinifera]	4.62	1.78	0.23	1.17	0.98	0.34	0.22	1.16	1.82	0.35	0.36	0.27	0.07	0.62	0.57	0.03	0.15	0.03	2.21	0.83	1.066667	0.326667	0.42	0.07
TRINITY_DN10107_c0_g2	cysteine-rich receptor-like protein kinase 2 isoform X2 [Vitis riparia]	2.2	1.7	2.66	0.49	1.7	1.91	0.9	3.14	1.33	3.81	2.16	5.55	2.25	0.62	5.29	2.32	0.85	1.41	2.186667	1.366667	1.79	3.84	2.72	1.526667
TRINITY_DN101081_c0_g1		0	0	0	0	0.53	0	0	0	0	0	0	0	1.79	0.96	0.73	0	0	0	0	0.176667	0	0	1.16	0
TRINITY_DN101083_c0_g1	hypothetical protein ES288_D11G306700v1 [Gossypium darwinii]	0	0	0	0	0.04	0	0	0.08	0	0.3	0.37	0.17	0.89	0.55	0.36	0.04	0.08	0	0	0.013333	0.026667	0.28	0.6	0.04
TRINITY_DN101083_c0_g2		0	0	0	1.33	0	0	0	0	0	0	0	0	6.43	0	0	0	0	1.44	0	0.443333	0	0	2.143333	0.48
TRINITY_DN101088_c0_g1		0	0	0	0	0	0	0	0	0	0	0	0	0.97	2.95	2.28	0.8	2.86	0	0	0	0	0	2.066667	1.22
TRINITY_DN101088_c0_g2	hypothetical protein TanjilG_24646 [Lupinus angustifolius]	3.37	0	0.77	1.58	0	0	0	0	0	2.05	1.67	0.61	3.7	1.41	0.73	3.04	4.8	1.68	1.38	0.526667	0	1.443333	1.946667	3.173333
TRINITY_DN101089_c0_g1	uncharacterized protein LOC112021525 [Quercus suber]	0	0.12	0	0	0	0.13	0.15	0.13	0.15	0.12	0.15	0	0.31	0	0.26	0.49	0.13	0.29	0.04	0.043333	0.143333	0.09	0.19	0.303333
TRINITY_DN10108_c0_g1	hypothetical protein F0562_018674 [Nyssa sinensis]	9.87	10.95	17.22	14.57	11.4	15.69	17.15	13.72	15.22	8.26	12.34	5.67	7.78	7.37	5.51	8.51	9.25	8.93	12.68	13.886667	15.363333	8.756667	6.886667	8.896667
TRINITY_DN10108_c0_g2		0.79	0.12	1	0	0.43	0.14	0.61	0.55	0.16	0.12	0	0.23	0	0	0	0.25	0.13	0	0.636667	0.19	0.44	0.116667	0	0.126667
TRINITY_DN101091_c0_g1	hypothetical protein DKX38_018038 [Salix brachista]	9.3	4.29	1.6	1.01	0.4	0.76	1.28	1.34	1.1	2.98	1.52	1.7	6.45	2.62	4.18	3.35	4.17	5.25	5.063333	0.723333	1.24	2.066667	4.416667	4.256667
TRINITY_DN101091_c0_g2	hypothetical protein DKX38_018038 [Salix brachista]	6.6	4.33	0.75	2.31	3.05	6.18	2.37	0.75	6.77	9.25	8.3	4.67	8.31	11.07	16.25	8.91	4.03	4.96	3.893333	3.846667	3.296667	7.406667	11.876667	5.966667
TRINITY_DN101092_c0_g1	uncharacterized protein LOC115980752 [Quercus lobata]	2.48	1.12	10.13	3.04	3.51	7.33	2.61	0.92	0.51	3.78	4.33	1.5	4.22	1.6	3.89	0.94	0.7	0.79	4.576667	4.626667	1.346667	3.203333	3.236667	0.81
TRINITY_DN101092_c0_g2	hypothetical protein EZV62_006981 [Acer yangbiense]	4.09	3.48	0.6	2.22	5.11	0	18.61	18.06	13.32	0.61	0.37	0.82	7.04	7.04	7.58	0	0.93	0.2	2.723333	2.443333	16.663333	0.6	7.22	0.376667
TRINITY_DN101094_c0_g1	uncharacterized protein LOC112018661 [Quercus suber]	0	0	1.72	0	0	0.55	0	0	0	0.51	1.25	0	0.68	0.53	1.62	1.1	0.51	1.25	0.573333	0.183333	0	0.586667	0.943333	0.953333
TRINITY_DN101095_c0_g2	LOW QUALITY PROTEIN: leptomycin B resistance protein pmd1-like [Quercus suber]	0	0	0	0	0	0	0	0	0	0	0	0	0	0	0	0	0	0	0	0	0	0	0	0
TRINITY_DN101096_c0_g1	actin-11 [Eutrema salsugineum]	0	0	0.5	0.52	1.03	0	0.53	0	0	0.45	0	0	0	0	0	0	0	0	0.166667	0.516667	0.176667	0.15	0	0
TRINITY_DN101097_c0_g1	AAA-ATPase ASD, mitochondrial-like [Quercus suber]	0	0	1.99	0	0	0	2.06	0	0	0	0	0	0	1.85	0	0	0	0	0.663333	0	0.686667	0	0.616667	0
TRINITY_DN101098_c0_g1	secreted protein ARB_01864-like [Quercus suber]	0.21	0	0.38	0	0.19	0.18	0.61	0.18	0.21	0	0	0.15	0	0.18	0	0.34	0.35	0.2	0.196667	0.123333	0.333333	0.05	0.06	0.296667
TRINITY_DN101099_c0_g1		0	0	0	0	0	0	2.79	2.71	0	0	0	0	0	0	0	0	0	0	0	0	1.833333	0	0	0
TRINITY_DN10109_c0_g1		0.24	0.82	0.64	1.08	0.65	0.71	1.42	1.42	1.27	0.19	0.12	0.09	0.6	0.79	0.81	1.01	1.07	1.66	0.566667	0.813333	1.37	0.133333	0.733333	1.246667
TRINITY_DN10109_c0_g2	hypothetical protein F0562_010270 [Nyssa sinensis]	2.71	3.17	5.54	5.55	5.95	5.64	7.8	5.44	6.83	5.49	6.86	4.35	5.65	4	4.38	4.11	4.19	4.06	3.806667	5.713333	6.69	5.566667	4.676667	4.12
TRINITY_DN10109_c1_g1		1.43	1.83	0.14	0	0.58	0	0	0	0	0	0	0	0	0	0	2	0.92	3.59	1.133333	0.193333	0	0	0	2.17
TRINITY_DN1010_c0_g1	hypothetical protein VITISV_016382 [Vitis vinifera]	218.97	194.04	139.3	165.75	222.55	170.63	181.3	185.53	189.7	124.34	131.58	86.05	219.83	189.11	155.08	151	191.5	182.89	184.103333	186.31	185.51	113.99	188.006667	175.13
TRINITY_DN1010_c1_g1		9.32	4.62	2.66	3.92	2.03	0	0	0	0	2.24	1.45	0	0	4.76	1.89	0.65	0.6	0	5.533333	1.983333	0	1.23	2.216667	0.416667
TRINITY_DN101100_c0_g2	6-phosphogluconate dehydrogenase, decarboxylating-like [Quercus suber]	0	0	0	0	0	0	0	0	0	0	0	2.13	0	0	2.7	0	0	0	0	0	0	0.71	0.9	0
TRINITY_DN101102_c0_g2		0.41	0.47	0.18	0	0.19	0	0.59	0.7	0	0	0.2	0	0.21	0.34	0.35	0.48	0.17	0	0.353333	0.063333	0.43	0.066667	0.3	0.216667
TRINITY_DN101104_c0_g1	uncharacterized protein LOC112002792 [Quercus suber]	0	0	0	0	0	0	0.08	0	0	2.2	0.61	4.05	0	0	0	0	0	0	0	0	0.026667	2.286667	0	0
TRINITY_DN101105_c0_g2	calnexin homolog [Quercus suber]	0	0.05	0.06	0	0	0.06	0.07	0	0.03	0.52	0.24	0.31	1.14	0.64	1.04	0.66	1.5	0.16	0.036667	0.02	0.033333	0.356667	0.94	0.773333
TRINITY_DN101105_c1_g1	calnexin homolog [Quercus suber]	0.24	0.08	0	0	0	0.06	0	0	0.23	0.49	0.03	0.48	0.17	0.75	0.77	0.71	1.35	0.93	0.106667	0.02	0.076667	0.333333	0.563333	0.996667
TRINITY_DN101106_c0_g1	uncharacterized protein LOC112000728 [Quercus suber]	0	0.14	0	0	0	0.31	0	0	0	0.42	0.35	0.13	0	0	0.15	0.14	0.59	0	0.046667	0.103333	0	0.3	0.05	0.243333
TRINITY_DN101108_c0_g1		0	0	0	0	0	0.9	1.01	0.96	0	0	0	0.77	0	0	0.92	0	0	3.18	0	0.3	0.656667	0.256667	0.306667	1.06
TRINITY_DN101109_c0_g1		0	0	0	1.15	4.53	0	0	0	1.25	0	0	0	0	0	0	0	0	0	0	1.893333	0.416667	0	0	0
TRINITY_DN10110_c0_g1	uncharacterized protein LOC100305688 [Glycine max]	193.82	167.24	165.74	241.53	220.06	199.07	179.71	290.96	392.37	165.95	259.19	270.93	269.07	276.74	349.23	344.68	452.8	390.34	175.6	220.22	287.68	232.023333	298.346667	395.94
TRINITY_DN101110_c0_g1		0	0	0.3	0	0.6	0.57	0.32	0.58	0	0	0	0	0.69	0.55	0	0.27	0.81	0.64	0.1	0.39	0.3	0	0.413333	0.573333
TRINITY_DN101110_c0_g2	probable aldo-keto reductase 1 isoform X1 [Rhodamnia argentea]	12.07	9.74	11.09	6.06	14.28	11.9	14.76	14.8	9.31	5.77	9.76	0.57	10.3	12.28	3.95	4.92	4.87	5.94	10.966667	10.746667	12.956667	5.366667	8.843333	5.243333
TRINITY_DN101110_c0_g3	probable aldo-keto reductase 1 isoform X2 [Citrus clementina]	0.35	0.4	0.16	0.24	0.24	0.37	0.34	0	0.09	0.41	0.26	0.13	0.35	0.07	0.37	0.27	0.14	0.16	0.303333	0.283333	0.143333	0.266667	0.263333	0.19
TRINITY_DN101110_c1_g1	probable aldo-keto reductase 1 isoform X4 [Quercus suber]	0.22	0.29	0.34	0.47	0.61	0.13	0.14	0.06	0.07	0	0.44	0.38	0.74	0.5	0.51	0.17	0.18	0.07	0.283333	0.403333	0.09	0.273333	0.583333	0.14
TRINITY_DN101112_c0_g1	putative ribosomal protein L40e [Rosa chinensis]	0	0	0.47	0	0.48	0	1	0	0	0.42	1.03	3.03	0	0.87	0.89	1.78	0	0	0.156667	0.16	0.333333	1.493333	0.586667	0.593333
TRINITY_DN101113_c0_g1		0	0	0	0	1.51	0	0	0	0	0	0	2.37	0	0	0	0	0	0	0	0.503333	0	0.79	0	0
TRINITY_DN101114_c0_g1	probable polyol transporter 6 [Quercus suber]	0	0	0	0	0	2.24	0	0	0	4.47	0	0	3.24	0	0	0	2.16	0	0	0.746667	0	1.49	1.08	0.72
TRINITY_DN101115_c0_g1		0.88	0	0	0.41	0	0	1.03	0.78	0	0.7	0.43	0.64	0	0.6	0.61	0	0.36	0.85	0.293333	0.136667	0.603333	0.59	0.403333	0.403333
TRINITY_DN101115_c0_g2		0.42	0.54	0.5	0.51	0.06	0.06	0.34	0.77	0.4	0.38	0	0.2	0	0	0.06	0.05	0.06	0.06	0.486667	0.21	0.503333	0.193333	0.02	0.056667
TRINITY_DN101115_c0_g3		0	0.83	0	1.05	1.04	0	0	0	0	0	0	0	1.25	1.88	0.98	0	0	0	0.276667	0.696667	0	0	1.37	0
TRINITY_DN101116_c0_g1	uncharacterized protein LOC111990054 [Quercus suber]	0	0	0	0	0	0	0	0	0	3.72	1.93	0.95	0	0	0	0	1.6	0	0	0	0	2.2	0	0.533333
TRINITY_DN101119_c0_g1		0.23	0.17	0.21	0.42	0.21	0.2	0.44	0.2	0.23	0.36	0.67	0.67	0.24	0.95	0	0.18	0	0	0.203333	0.276667	0.29	0.566667	0.396667	0.06
TRINITY_DN10111_c0_g1	putative disease resistance protein At3g14460 [Quercus suber]	0	0	2.14	2.41	0.23	2.14	1.78	0	0	1.97	1.01	1.19	0.52	0	0.57	3.42	2.32	3.53	0.713333	1.593333	0.593333	1.39	0.363333	3.09
TRINITY_DN10111_c0_g2	putative disease resistance RPP13-like protein 1 [Durio zibethinus]	0	0	0	2.81	1.38	2.54	4.26	0	0	0	0	0	0	1.26	2.64	4.37	1.2	4.56	0	2.243333	1.42	0	1.3	3.376667
TRINITY_DN101121_c0_g1		0.51	0.58	0.91	0.46	0.23	0	2.43	0.88	0.25	0.8	0.5	0	0.26	0.42	0.43	0.41	0.21	0.96	0.666667	0.23	1.186667	0.433333	0.37	0.526667
TRINITY_DN101122_c0_g1		0	0	2.4	4.93	0	0	0	2.39	0	0	0	0	0	0	0	2.78	0	0	0.8	1.643333	0.796667	0	0	0.926667
TRINITY_DN101124_c0_g1		0	0	0	0	0.91	0	0	0.89	0	0	0	0	0	0	0	0	0	0	0	0.303333	0.296667	0	0	0
TRINITY_DN101124_c0_g2		0.19	0.14	0	0	0	0	0	0.33	0.19	0	0.18	0	0.19	0.16	1.28	0	0	0.35	0.11	0	0.173333	0.06	0.543333	0.116667
TRINITY_DN101124_c1_g1		0	2.33	0	0	0	0	0	0	0	0	0	0	4.03	0	0	0	0	0	0.776667	0	0	0	1.343333	0
TRINITY_DN101126_c0_g1		0	1.2	0.29	0	0.29	0.27	0.3	0.55	0.95	0.25	0	0	0.66	0.53	0	0.26	0.78	0.3	0.496667	0.186667	0.6	0.083333	0.396667	0.446667
TRINITY_DN101127_c0_g1		0	0	0	1.63	0	0.51	0	0.52	0	0.47	1.74	0	0	0.98	0	0	0.95	0	0	0.713333	0.173333	0.736667	0.326667	0.316667
TRINITY_DN10112_c0_g1		0.69	1.89	1.91	1.04	0.25	1.15	0.1	0.36	0.66	3.75	6.38	3.76	9.28	0.12	1.06	1.35	3.25	0.91	1.496667	0.813333	0.373333	4.63	3.486667	1.836667
TRINITY_DN10112_c1_g1		0	0	5.69	0	0	0	0	0	7.02	2.95	0	0	0	0	0	0	2.83	3.75	1.896667	0	2.34	0.983333	0	2.193333
TRINITY_DN10112_c1_g2		3.55	0	10.5	0	0	0	0	0.73	0	0.66	6.88	0.59	0.89	0	0.7	0	0	0	4.683333	0	0.243333	2.71	0.53	0
TRINITY_DN10112_c1_g3		0	1.97	3.66	0	0	0	0	0	0	0	0	0.97	0	0	0	0	1.08	0	1.876667	0	0	0.323333	0	0.36
TRINITY_DN10112_c2_g1		1.05	0.89	2.84	0.53	0	0	0.54	0	2.16	3.97	6.31	1.18	2.43	0	1.7	0	1.98	0	1.593333	0.176667	0.9	3.82	1.376667	0.66
TRINITY_DN101133_c0_g1		0.67	0	0	0	0	0	0	0	0	0	0.67	0.49	1.46	0	1.73	0	1.64	0.67	0.223333	0	0	0.386667	1.063333	0.77
TRINITY_DN101135_c0_g1		1.29	1.96	2.03	0.89	1.18	0.83	0.31	1.41	0.32	0.26	0.63	0	0	0.27	0.27	0	0	0	1.76	0.966667	0.68	0.296667	0.18	0
TRINITY_DN101137_c0_g1		0	0	0.09	0.09	0	0	0.09	0	0	0.68	0.56	0.21	0	0.16	0.65	0.29	0.08	0	0.03	0.03	0.03	0.483333	0.27	0.123333
TRINITY_DN101137_c0_g5		0	0	0	0	0.31	0	0.17	0.15	0	0.27	0.67	0.13	0.35	0	0.15	0.27	0	0.16	0	0.103333	0.106667	0.356667	0.166667	0.143333
TRINITY_DN101139_c0_g1	hypothetical protein FH972_021174 [Carpinus fangiana]	0	0	0	0	0	0	0.23	0	0	0.1	0	0.18	0.37	0.51	0.1	0.56	0.2	0.79	0	0	0.076667	0.093333	0.326667	0.516667
TRINITY_DN101139_c0_g3	hypothetical protein FH972_021174 [Carpinus fangiana]	0	0	0	0	0	0	0	0	0	0	0.68	0	0	0	0.59	0	0	1.36	0	0	0	0.226667	0.196667	0.453333
TRINITY_DN101139_c0_g4	hypothetical protein FH972_021174 [Carpinus fangiana]	0	0.09	0	0	0	0	0	0	0	0.09	0	0.35	0.36	0.2	1.02	0.65	0.39	0	0.03	0	0	0.146667	0.526667	0.346667
TRINITY_DN10113_c0_g1		2.38	1.35	1.62	0.55	6.03	1.03	1.14	7.99	13.36	10.56	2.94	3.02	1.92	0.5	0.51	5.66	0.97	0.59	1.783333	2.536667	7.496667	5.506667	0.976667	2.406667
TRINITY_DN10113_c0_g2		8.97	12.76	16.71	7.32	3.39	6.82	2.53	0.47	6.97	41.12	72.88	23.7	61.35	2.2	11.25	17.08	28.8	4.65	12.813333	5.843333	3.323333	45.9	24.933333	16.843333
TRINITY_DN101141_c0_g1		0	0.42	0.25	0	0.25	0.48	0.53	0.24	0.55	0.44	0.27	0.4	0	0	0	0	0.23	0.26	0.223333	0.243333	0.44	0.37	0	0.163333
TRINITY_DN101143_c0_g1	LETM1 domain-containing protein mdm28, mitochondrial-like [Quercus suber]	0	0.09	0	0	0	0	0.17	0.05	0.12	0.47	0	0.39	1.07	1.1	1.17	0.32	0.59	0.17	0.03	0	0.113333	0.286667	1.113333	0.36
TRINITY_DN101143_c0_g2	LETM1 domain-containing protein mdm28, mitochondrial-like [Quercus suber]	0.08	0.12	0.1	0.28	0.04	0.13	0.3	0.26	0.07	1.09	0.34	1.02	0.12	0	0.03	0.35	0.74	0.32	0.1	0.15	0.21	0.816667	0.05	0.47
TRINITY_DN101143_c0_g3	LETM1 domain-containing protein mdm28, mitochondrial-like [Quercus suber]	0	0	0	0	0	0	0.08	0	0.16	0.8	0.33	0.19	0.51	0.42	0.79	0.39	0.49	0.08	0	0	0.08	0.44	0.573333	0.32
TRINITY_DN10114_c0_g1	hypothetical protein F0562_027903 [Nyssa sinensis]	25.59	23.88	26.15	24.78	21.86	24.28	23.64	24.18	25.1	14	19.08	11.72	15.39	16.71	14.51	16.87	19.73	18.67	25.206667	23.64	24.306667	14.933333	15.536667	18.423333
TRINITY_DN10114_c0_g2	hypothetical chloroplast RF19 [Commiphora gileadensis]	1.91	2.01	2.24	1.68	1.65	1.98	1.45	2.29	2.89	0.48	1.12	0.7	0.29	0.16	0.57	1.33	0.95	1.07	2.053333	1.77	2.21	0.766667	0.34	1.116667
TRINITY_DN10114_c0_g3	hypothetical protein E3N88_25331 [Mikania micrantha]	0.58	0.36	0	0.42	0.11	0.1	0.45	0.2	0.56	0.27	0	0.59	0	0.48	0.98	0.27	0.1	0	0.313333	0.21	0.403333	0.286667	0.486667	0.123333
TRINITY_DN10114_c0_g4		0	0	0	0	1.19	0	0.83	0.38	0	0	0	0.31	0	0	0	0	0	0	0	0.396667	0.403333	0.103333	0	0
TRINITY_DN10114_c1_g1	hypothetical protein F0562_012868 [Nyssa sinensis]	43.65	32.29	45.36	39.59	36.92	31.08	18.91	25.1	13.7	11.65	14.15	3.52	6.74	16.42	3.15	5.49	5.88	6.76	40.433333	35.863333	19.236667	9.773333	8.77	6.043333
TRINITY_DN10114_c1_g2		1.45	1.53	1.64	2.65	1.82	1.39	0.52	1.25	0.72	0.14	0.53	0.13	0.19	0.6	0	0	0.15	0.17	1.54	1.953333	0.83	0.266667	0.263333	0.106667
TRINITY_DN101150_c0_g1		0	0	0	0	0	0	0	0	0	0	0	2.05	0	0	0	0	0	0	0	0	0	0.683333	0	0
TRINITY_DN101150_c0_g2		0	0	0	0	0	0	0	0	0	0	0	3.45	0	0	0	0	0	0	0	0	0	1.15	0	0
TRINITY_DN101151_c0_g2	peptidase S41 family protein ustP-like [Quercus suber]	0	0	0	0	0	0	1.1	0	0	0	0	4.17	0	0	0	0	0	0	0	0	0.366667	1.39	0	0
TRINITY_DN101152_c0_g1	predicted protein [Hordeum vulgare subsp. vulgare]	0	0	0	0	0	0	0	0	0	2.32	0.63	1.88	0.32	0.87	0.27	0.06	0	0.07	0	0	0	1.61	0.486667	0.043333
TRINITY_DN101153_c0_g1		0	0	0	0.1	0	0	4.97	0	0	0	0	0	0	0	0	0.08	0	0	0	0.033333	1.656667	0	0	0.026667
TRINITY_DN101153_c0_g2	protein FAR1-RELATED SEQUENCE 5-like [Rosa chinensis]	0	0	0.04	0.24	0.04	0.08	5.71	0.07	0	0.31	0.04	0.29	0.09	0.07	0.04	0.07	0	0	0.013333	0.12	1.926667	0.213333	0.066667	0.023333
TRINITY_DN101153_c0_g3	protein FAR1-RELATED SEQUENCE 5-like [Citrus sinensis]	0.5	0.92	0.81	0.36	0.27	0.34	1.54	0.77	0.87	0.55	0.49	0.07	0.4	0.25	0.68	0.23	0.49	0.37	0.743333	0.323333	1.06	0.37	0.443333	0.363333
TRINITY_DN101153_c0_g4	protein FAR1-RELATED SEQUENCE 5-like [Rosa chinensis]	0	0	0	1.1	0	0	0	0	0	0	0	0	1.32	0	0	0	0	0	0	0.366667	0	0	0.44	0
TRINITY_DN101153_c0_g5		0	0.76	0	0	1.38	0.43	0	0	0	0.4	0	0.72	2.13	0	1.71	0	0	1.47	0.253333	0.603333	0	0.373333	1.28	0.49
TRINITY_DN101157_c0_g2	hypothetical protein Lal_00011102 [Lupinus albus]	0	0	0	0	0	0	0	0	0	2.03	0	1.21	0.92	0	0	0.75	0.68	0	0	0	0	1.08	0.306667	0.476667
TRINITY_DN101158_c0_g1		0	0	0	0.65	0	0	0	0	0	0	0	0	0	0	0	0.61	0	0	0	0.216667	0	0	0	0.203333
TRINITY_DN101158_c0_g2		0	0	0	0	1.55	0	0	0	0	0	0	0	0	0	0	0	0	0	0	0.516667	0	0	0	0
TRINITY_DN101158_c0_g3		0	1.66	0	0	0	0	0	0.49	0.56	0.88	0	0.4	0	0	0	0	0	0	0.553333	0	0.35	0.426667	0	0
TRINITY_DN10115_c0_g1	uncharacterized protein LOC111990096 [Quercus suber]	0.14	0	0	0.4	0.24	0	0.72	0	0	0.72	1.42	5.46	0.59	0.36	0.71	0.36	0.1	1.31	0.046667	0.213333	0.24	2.533333	0.553333	0.59
TRINITY_DN101163_c0_g1	uncharacterized protein LOC112010285 [Quercus suber]	0	0	0	0	0	0	0.68	0	0	0	0.7	0	1.53	0	0.61	0.62	0.57	0	0	0	0.226667	0.233333	0.713333	0.396667
TRINITY_DN101163_c0_g2	uncharacterized protein LOC112008194 [Quercus suber]	0	0	0	0.17	0	0	0.09	0.08	0	0.07	0.45	0.13	0.09	0.23	0.7	0	0.08	0.09	0	0.056667	0.056667	0.216667	0.34	0.056667
TRINITY_DN101164_c0_g1	39S ribosomal protein L41-A, mitochondrial-like isoform X1 [Chenopodium quinoa]	0	0.22	0	0	0	0	0.56	0	0	1.39	1.43	1.69	1.75	1.17	0.72	0	0.24	0.56	0.073333	0	0.186667	1.503333	1.213333	0.266667
TRINITY_DN101164_c0_g2		0	0	0	0	0	0	0	0	0	0.13	0.31	0	0.81	0	0.27	0.12	1.31	2.1	0	0	0	0.146667	0.36	1.176667
TRINITY_DN101164_c1_g1		3.42	10	0	0	6.64	8.73	3.61	0	3.51	0	0	0	0	3.06	0	0	5.66	0	4.473333	5.123333	2.373333	0	1.02	1.886667
TRINITY_DN101164_c2_g1		0	0	0	0	0	0.43	0	0	0	0	0.99	0.36	0	0	0	0	0.82	0	0	0.143333	0	0.45	0	0.273333
TRINITY_DN101168_c0_g1		0	0	0.69	0	0.47	0	0.25	0.45	0	0	0.25	0	0.26	0	0	0.41	0	0	0.23	0.156667	0.233333	0.083333	0.086667	0.136667
TRINITY_DN101169_c0_g2		0	0	0	0	0	0	0	0	1.3	0	1.26	0	0	0	0	0	0	0	0	0	0.433333	0.42	0	0
TRINITY_DN101169_c0_g4	vacuolar calcium ion transporter-like [Quercus suber]	0	0.14	0.73	0.08	0.08	0	0	0.08	0.52	0	0.26	0.07	0	0.07	0.08	0	0	0	0.29	0.053333	0.2	0.11	0.05	0
TRINITY_DN10116_c0_g1		111.4	130.42	208.67	144.1	134	199.25	128.6	109.22	89.7	126.85	226.04	67.15	195.3	161.54	59.24	54.39	118.65	65.58	150.163333	159.116667	109.173333	140.013333	138.693333	79.54
TRINITY_DN10116_c1_g1		0.12	0.02	0.29	0.11	0	0.02	0	0	0.14	0.21	0.29	0.09	0.47	0.3	0.33	0.45	0.59	0.35	0.143333	0.043333	0.046667	0.196667	0.366667	0.463333
TRINITY_DN101170_c0_g1		0	1.64	4.19	0	0	0	0	0	0	0	0	0	0	0	0	0	0	0	1.943333	0	0	0	0	0
TRINITY_DN101173_c0_g1	ribosomal protein S4, partial [Desfontainia spinosa]	0.31	0.46	0.28	0.28	0.28	0	1.17	0.53	0	0.49	0.3	0.22	0	0	0	0	0	0	0.35	0.186667	0.566667	0.336667	0	0
TRINITY_DN101173_c0_g3		0	0.11	0.77	0	0.13	0.12	0.14	0.12	0.42	0.11	0.14	0.1	0	0	0	0	0.23	0	0.293333	0.083333	0.226667	0.116667	0	0.076667
TRINITY_DN101174_c0_g1		0.19	0	0.08	0.09	0.09	0.08	0.09	0	0.09	0.07	0.55	0.27	1.51	0.94	1.12	0.51	0.08	0.26	0.09	0.086667	0.06	0.296667	1.19	0.283333
TRINITY_DN101175_c0_g2		0	0	0.24	0	0.49	0	0	0	0	1.28	0	0.59	0	0	0	0	0	0	0.08	0.163333	0	0.623333	0	0
TRINITY_DN101177_c0_g1		0	0	0	0	0	0	0	0	0	0.51	0.31	1.52	0	0	0	0	0	0	0	0	0	0.78	0	0
TRINITY_DN101177_c0_g2		0	0	0	0.03	0.03	0	0.13	0	0	0.89	0.37	1.71	0	0	0	0	0	0.03	0	0.02	0.043333	0.99	0	0.01
TRINITY_DN101177_c0_g3	hypothetical protein FH972_021961 [Carpinus fangiana]	0	0	0	0.34	0	0.08	0.27	0	0	1.03	0.09	1.93	0	0	0	0	0	0	0	0.14	0.09	1.016667	0	0
TRINITY_DN101178_c0_g2		0	0	0	0	0	1.46	3.27	0	0	0	1.71	0	1.99	0	0	0	0	0	0	0.486667	1.09	0.57	0.663333	0
TRINITY_DN101179_c0_g2	uncharacterized protein LOC117917867 [Vitis riparia]	0.29	0.25	2.33	0.18	0.88	2.28	2.57	1.29	1.21	2.33	2.5	1.97	0.61	1.15	0.61	0.95	0.76	0.94	0.956667	1.113333	1.69	2.266667	0.79	0.883333
TRINITY_DN10117_c0_g1	hypothetical protein TEA_014802 [Camellia sinensis var. sinensis]	7.56	8.44	0	2.67	2.13	0	2.18	3.75	0.88	0	0	0	0	0	0	14.61	22.01	15.62	5.333333	1.6	2.27	0	0	17.413333
TRINITY_DN10117_c0_g2	uncharacterized protein LOC114261269 isoform X5 [Camellia sinensis]	51.77	42.87	11.56	1.14	19.64	6.6	65.84	13.57	16.92	2.67	6.04	4.45	6.14	0.26	8.51	2.42	1.57	1.14	35.4	9.126667	32.11	4.386667	4.97	1.71
TRINITY_DN101182_c1_g1		0	0	0	0	0	0	0	0	0	0	0	0	0	3.14	0.71	0	0	0	0	0	0	0	1.283333	0
TRINITY_DN101183_c0_g1		0	0	0	0	0	0	1.23	0	1.31	0	1.28	0	0	0	0	1.23	0	0	0	0	0.846667	0.426667	0	0.41
TRINITY_DN101183_c0_g2		0	0	0	0	0	2.76	0	6.15	0	0	0	0	0	0	0	0	0	0	0	0.92	2.05	0	0	0
TRINITY_DN101185_c0_g1	uncharacterized protein LOC112022005 [Quercus suber]	0.11	0	0	0.1	0	0.09	0	0.18	0	0.51	0.11	0.24	0.33	0.36	1.47	0.42	0.27	0.2	0.036667	0.063333	0.06	0.286667	0.72	0.296667
TRINITY_DN101187_c0_g1	putative disease resistance protein At1g50180 [Quercus suber]	12.01	17.03	0	0.79	5.88	0	0	0	0	0	0	0	1.82	3.59	0.87	0	0	0	9.68	2.223333	0	0	2.093333	0
TRINITY_DN101187_c1_g1		0	0	0	0	0	0	0	12.91	5.83	0	0	0	0	0	0	0	0	0	0	0	6.246667	0	0	0
TRINITY_DN10118_c0_g1		10.03	3.72	13.54	6.44	2.15	13.45	1.82	2.43	5.88	0	0	0	1.31	2.46	1.01	0.09	0.29	1.1	9.096667	7.346667	3.376667	0	1.593333	0.493333
TRINITY_DN101190_c0_g1	myosin-10-like [Quercus suber]	0.13	0.1	0.24	0	0	0.11	0	0	0.13	0.32	0.39	0	0.27	0.22	0.46	0.31	0.44	0.25	0.156667	0.036667	0.043333	0.236667	0.316667	0.333333
TRINITY_DN101192_c0_g1		0	0	0	0	0	0	8.87	6.02	6.19	0	0	0	0	10.71	0	3.41	2.49	0	0	0	7.026667	0	3.57	1.966667
TRINITY_DN101199_c0_g1		0.07	0	4.06	0.51	0.7	1.49	0	0	0.07	6.55	0.07	0.56	0	0	0	0.05	0	0	1.376667	0.9	0.023333	2.393333	0	0.016667
TRINITY_DN10119_c0_g1	receptor-like protein 9DC3 [Camellia sinensis]	27.72	13.87	3.73	34.07	8.41	9.15	0	39.58	93.45	1.1	0.23	0	2.68	11.46	10.93	54.07	40.86	74.75	15.106667	17.21	44.343333	0.443333	8.356667	56.56
TRINITY_DN1011_c0_g1	EF_hand_4 domain-containing protein [Cephalotus follicularis]	48.19	58.58	32.06	47.57	61.58	54.23	17.34	15.21	28.32	145.71	129.95	101.72	144.36	170.6	145.07	77.98	82.87	97.22	46.276667	54.46	20.29	125.793333	153.343333	86.023333
TRINITY_DN1011_c0_g2	uncharacterized protein LOC115968632 [Quercus lobata]	0.69	0.86	0.54	0.32	0.56	0.56	0.17	0.19	0.42	2.74	1.53	2.03	0.91	1.57	1.7	0.33	0.63	1.14	0.696667	0.48	0.26	2.1	1.393333	0.7
TRINITY_DN101201_c0_g1		0	0	0	0	0	0	0	0.4	0	0.36	0.44	0.33	0	0.75	0.76	0	0	0	0	0	0.133333	0.376667	0.503333	0
TRINITY_DN101202_c0_g1		0	0	0	1.75	0	0	0	0	0	0	0	0	0	0	0	0	0	0	0	0.583333	0	0	0	0
TRINITY_DN101204_c0_g1		0	0.16	0.19	0.19	0	0.18	0	0.18	0	0.17	0	0	0.64	0.52	0.53	1	1.2	0.99	0.116667	0.123333	0.06	0.056667	0.563333	1.063333
TRINITY_DN101207_c0_g1		17.55	24.18	24.27	2.86	16.58	20.01	87.49	59.24	58.17	6.63	17.81	0.37	5.49	10.31	4.4	24.99	23.12	14.63	22	13.15	68.3	8.27	6.733333	20.913333
TRINITY_DN101208_c0_g1		0	0	0	0	0	0	0	0	0	0	0	0	0	0.8	0	0.87	0.77	1.91	0	0	0	0	0.266667	1.183333
TRINITY_DN10120_c0_g1	putative disease resistance RPP13-like protein 1 [Vitis vinifera]	4.78	4.8	10.95	2.56	4.77	7.55	4.7	6.77	4.87	7.44	5.74	9.82	4.09	0.17	4.24	4.67	6.2	6.19	6.843333	4.96	5.446667	7.666667	2.833333	5.686667
TRINITY_DN101210_c0_g1		0	0	0	0	0	0	0	0	2.33	0	0	0	0	0	4.23	0	0	0	0	0	0.776667	0	1.41	0
TRINITY_DN101214_c0_g1		1.79	0	3.35	0	0	0	0	0	3.7	0	0	0	0	0	0	0	0	0	1.713333	0	1.233333	0	0	0
TRINITY_DN101216_c0_g1	hypothetical protein FH972_021558 [Carpinus fangiana]	0	0	0	0	0	0	0	0	0	0	0	0.17	0.94	0	2.13	0.18	0	0	0	0	0	0.056667	1.023333	0.06
TRINITY_DN101216_c1_g1	hypothetical protein FH972_021558 [Carpinus fangiana]	0.18	0	0	0	0.16	0	0	0	0	0.85	0	0.53	0.18	0.15	1.53	0.43	0.3	0	0.06	0.053333	0	0.46	0.62	0.243333
TRINITY_DN101216_c1_g3	hypothetical protein FH972_021558 [Carpinus fangiana]	0	0	0	5.25	0	0	0	0	0	0	0	0	0	0	3.33	0	0	0	0	1.75	0	0	1.11	0
TRINITY_DN10121_c0_g1	uncharacterized protein LOC112020499 [Quercus suber]	4.34	1.17	4.38	1.01	1.48	2.83	0.2	1.04	0.79	1.11	1.59	0.37	4.07	1.18	2.67	2.58	3.25	1.98	3.296667	1.773333	0.676667	1.023333	2.64	2.603333
TRINITY_DN101220_c0_g1		0	0	0.45	0	0	1.27	0	0	0	1.19	0.49	0	0	0	0	0	0	0	0.15	0.423333	0	0.56	0	0
TRINITY_DN101220_c0_g2		0	0	0.73	2.24	0	2.76	0.77	0	0	0	0	0.58	0	2.01	0.69	0	0	0	0.243333	1.666667	0.256667	0.193333	0.9	0
TRINITY_DN101221_c0_g2	probable WRKY transcription factor 72 [Pistacia vera]	0	0	0	0	0	0	0	0.5	2.27	0	0	0.4	0.6	0	3.33	0.96	0.45	0.55	0	0	0.923333	0.133333	1.31	0.653333
TRINITY_DN101221_c0_g3	hypothetical protein F0562_005042 [Nyssa sinensis]	0.21	0.08	0.19	0.09	0.1	0.09	0.2	0.13	0	0	0.2	0.23	0.16	0	0.49	0.88	0.39	0.24	0.16	0.093333	0.11	0.143333	0.216667	0.503333
TRINITY_DN101222_c0_g1	PREDICTED: haloacid dehalogenase-like hydrolase domain-containing protein Sgpp [Prunus mume]	1.15	1.72	0	2.18	1.08	3.07	0	0	1.19	2.97	1.15	0	0	0	2.03	0	0	1.17	0.956667	2.11	0.396667	1.373333	0.676667	0.39
TRINITY_DN101229_c0_g1		0	2.21	0	0	0	0	0	0	0	0	0	0	0	0	0	0	0	0	0.736667	0	0	0	0	0
TRINITY_DN10122_c0_g1		3.8	4.53	7.5	3.26	1.95	3.05	4.34	2.07	2.6	2.82	2.56	2.59	3.91	2.17	3.43	3.04	1.36	2.71	5.276667	2.753333	3.003333	2.656667	3.17	2.37
TRINITY_DN10122_c0_g2	DNA repair protein RAD51 homolog 4 isoform X2 [Quercus suber]	6.67	9.26	8.42	7	4.46	6.45	7.85	5.02	5.83	3.61	4.11	1.22	2.42	2.15	3.13	2.39	4.68	4.12	8.116667	5.97	6.233333	2.98	2.566667	3.73
TRINITY_DN10122_c1_g1	upstream activation factor subunit UAF30 isoform X1 [Manihot esculenta]	37.94	38.65	41.58	40.18	40.51	46.62	42.94	40.92	44.85	32.86	38.97	30.62	28.89	36.24	29.4	39.58	44.73	38.04	39.39	42.436667	42.903333	34.15	31.51	40.783333
TRINITY_DN10122_c1_g2		0	2.03	2.51	0	0	0	0	1.26	1.4	0	0	0	1.56	0	0	0	6.66	1.4	1.513333	0	0.886667	0	0.52	2.686667
TRINITY_DN10122_c2_g1		0	0.56	0.33	1.01	0	0	0.35	1.93	1.84	0	0	0	0	0.91	0	0.9	0.6	0.35	0.296667	0.336667	1.373333	0	0.303333	0.616667
TRINITY_DN101230_c0_g2		0	0	0	1.56	0	0	0	1.51	0	0	0	0.61	0	0	0	0	0	0	0	0.52	0.503333	0.203333	0	0
TRINITY_DN101230_c0_g3	uncharacterized protein LOC111400373 [Olea europaea var. sylvestris]	0	0	0	0.5	0	0.12	0	0.12	0.13	0.11	0	0.1	0	0.46	0.12	0	0	0	0	0.206667	0.083333	0.07	0.193333	0
TRINITY_DN101234_c0_g1		0	0	0	0	0	0	0	0	0	0	0	0	5.48	0	0	0	0	0	0	0	0	0	1.826667	0
TRINITY_DN101235_c0_g1		0	0	0	2.85	0	0	0	0	0	0	0	0	3.64	0	0	0	0	0	0	0.95	0	0	1.213333	0
TRINITY_DN101236_c0_g1		0	1.23	0.24	0	0	0.69	0.26	0	0	0.43	0.26	0.2	0	0.45	0	0	0	0.26	0.49	0.23	0.086667	0.296667	0.15	0.086667
TRINITY_DN101238_c0_g1	uncharacterized protein LOC112016851 [Quercus suber]	0.35	0.51	0.66	0.76	0.19	0.29	1.01	0.62	0.3	0.41	0.24	0.26	0.07	0.2	0.06	0.16	0.17	0.13	0.506667	0.413333	0.643333	0.303333	0.11	0.153333
TRINITY_DN101239_c0_g1	unnamed protein product [Digitaria exilis]	0	0.89	0.17	0.18	0	0.17	0.37	0.17	0.57	0.15	0	0.28	0	0.32	0.16	0.31	0.16	0.18	0.353333	0.116667	0.37	0.143333	0.16	0.216667
TRINITY_DN10123_c0_g1	elongation factor 3-like [Quercus suber]	0	0	0	0	0	0	1.02	4.73	0	9.56	6.74	11.2	15.93	10.21	13.77	10.32	3.54	0.94	0	0	1.916667	9.166667	13.303333	4.933333
TRINITY_DN10123_c0_g2	predicted protein [Hordeum vulgare subsp. vulgare]	0	0	0	0	0	0	0	0	0	0	0	0.65	0	0.75	1.54	1.61	1.45	0	0	0	0	0.216667	0.763333	1.02
TRINITY_DN101242_c0_g1		0	0	0	0	0	0	0.11	0	0	0.18	0.22	0.41	0.57	0.47	0.87	0.79	1.22	0.11	0	0	0.036667	0.27	0.636667	0.706667
TRINITY_DN101242_c0_g2		0	0	0.32	0	0	0	0	0	0	4.25	0.35	0	0	0	0	0	0	0	0.106667	0	0	1.533333	0	0
TRINITY_DN101244_c0_g1		0.67	0	0.9	0	0	0	0.64	0	0.67	0.53	0	0.24	0.7	0.28	0	0	0	0.64	0.523333	0	0.436667	0.256667	0.326667	0.213333
TRINITY_DN101246_c0_g3		0	0	0	0.28	0	0	0.29	0.79	0.3	0.96	0	0	0	0	0	0	0.25	0	0	0.093333	0.46	0.32	0	0.083333
TRINITY_DN101247_c0_g1	uncharacterized protein LOC112026467 [Quercus suber]	0.92	0	2.07	0	0	0	0	1.22	0	0.73	0	0.66	0	0	0	0.77	0.75	0	0.996667	0	0.406667	0.463333	0	0.506667
TRINITY_DN101248_c0_g1		0	0	0	0	0	0	0	1.65	2.79	0	0	0	0	0	0	0	0	0	0	0	1.48	0	0	0
TRINITY_DN10124_c0_g1	PREDICTED: uncharacterized protein LOC107060357 isoform X1 [Solanum tuberosum]	2.91	2.44	2.55	1.34	1.72	2.06	1.5	1.83	2.19	0.84	1.92	1.14	0.33	0.43	1.6	0.17	1.37	1.91	2.633333	1.706667	1.84	1.3	0.786667	1.15
TRINITY_DN101250_c0_g1		0.2	0.32	0.19	0.33	0.15	0.35	0.75	0.31	0.24	0.16	0.04	0.15	0.12	0.07	0.17	0.53	0.27	0.34	0.236667	0.276667	0.433333	0.116667	0.12	0.38
TRINITY_DN101250_c0_g2		0	0	0.49	0	0.5	0	0.52	0	0	1.3	0	0	0	0	0	0	0.44	0	0.163333	0.166667	0.173333	0.433333	0	0.146667
TRINITY_DN101253_c0_g1	hypothetical protein EZV62_017378 [Acer yangbiense]	0	0	0.54	0.55	1.1	0.51	0	1.07	0	0.48	0	0	0	0	0	0	0.97	0	0.18	0.72	0.356667	0.16	0	0.323333
TRINITY_DN101254_c0_g1		7.25	7.25	10.66	3.52	7.59	6.57	8.29	6.87	6.08	6.69	5.97	5.28	6.05	4.97	9.88	3.27	5.55	3.54	8.386667	5.893333	7.08	5.98	6.966667	4.12
TRINITY_DN101255_c0_g2	hypothetical protein F0562_025812 [Nyssa sinensis]	0	0	18.14	3.11	3.07	8.53	4.73	0	0	4.03	5.49	13.69	2.47	1.86	1.82	0	0	0	6.046667	4.903333	1.576667	7.736667	2.05	0
TRINITY_DN101255_c0_g4	hypothetical protein F0562_025812 [Nyssa sinensis]	0	0.66	0	0	1.91	0	0.26	1.2	0.35	0	0	0	11.75	12.09	16.87	2.31	0	2.26	0.22	0.636667	0.603333	0	13.57	1.523333
TRINITY_DN101257_c0_g1	hypothetical protein F0562_018507 [Nyssa sinensis]	5.91	0	0	0	0	0	0	0	0	0	0	0	0	0	0	0	7.33	6.41	1.97	0	0	0	0	4.58
TRINITY_DN101259_c0_g1	uncharacterized protein LOC112029263 [Quercus suber]	0	2.08	2.54	1.74	0.86	0	0	0.84	0.95	2.27	1.84	4.05	2.05	0.78	1.61	2.54	8.3	0.93	1.54	0.866667	0.596667	2.72	1.48	3.923333
TRINITY_DN10125_c0_g1		2.12	3.5	2.42	0.3	1.26	1.61	2.44	2.61	3.87	1.78	0.6	0.53	0.51	1.41	0	0	0.13	0.14	2.68	1.056667	2.973333	0.97	0.64	0.09
TRINITY_DN101262_c0_g1	GPI transamidase component GAA1-like [Quercus suber]	0	0	0	0	0	0	0	0	0	0	2.11	0	0.77	0.6	0	0	1.16	0.71	0	0	0	0.703333	0.456667	0.623333
TRINITY_DN101262_c0_g2	GPI transamidase component GAA1-like [Quercus suber]	0.25	0	0.23	0	0	0	0	0	0	0.2	0.5	0	0.52	0.63	0.43	0.2	0.21	0.48	0.16	0	0	0.233333	0.526667	0.296667
TRINITY_DN101262_c0_g3	GPI transamidase component GAA1-like [Quercus suber]	0	0	0	0	0	0	0	0	0	0	0.63	0	2.05	1.06	1.08	0	0	0	0	0	0	0.21	1.396667	0
TRINITY_DN101262_c0_g4	GPI transamidase component GAA1-like [Quercus suber]	0	0	0	0	0	0	0.15	0	0	0.12	0.16	0	0.16	0.4	0.13	0.25	0.39	0.6	0	0	0.05	0.093333	0.23	0.413333
TRINITY_DN101265_c0_g1		0.62	0	0	0	0	0	1.18	0.55	0	0	1.22	0	0.66	0.51	0	0	0	0	0.206667	0	0.576667	0.406667	0.39	0
TRINITY_DN101267_c0_g1		0.75	1.14	0.68	1.38	0	0.32	0.36	0.33	0	0.6	0.74	1.09	0	0.62	1.59	0	1.22	0	0.856667	0.566667	0.23	0.81	0.736667	0.406667
TRINITY_DN101268_c0_g1		0	0	0	0	0	0	0	0	0	0	0	2.3	0	0	5.84	0	0	0	0	0	0	0.766667	1.946667	0
TRINITY_DN101268_c0_g2	heme oxygenase 1, chloroplastic [Sesamum indicum]	0	0	0	0	0.12	0	0.06	0	0	0.26	0.06	1.01	0.46	0.05	0.11	0	0	0.6	0	0.04	0.02	0.443333	0.206667	0.2
TRINITY_DN101269_c0_g1	endocytosis protein end4-like [Quercus suber]	0.08	0.06	0.08	0	0.23	0.07	0.41	0.22	0	0.59	0.33	0.25	0.34	0.28	0.07	0.06	0.49	0.23	0.073333	0.1	0.21	0.39	0.23	0.26
TRINITY_DN101269_c0_g3	endocytosis protein end4-like [Quercus suber]	0	0	0.42	0	0.42	0.39	0	0.13	0	0.61	0.15	0.11	0	0	0.13	0.12	0.51	0.14	0.14	0.27	0.043333	0.29	0.043333	0.256667
TRINITY_DN101269_c0_g4	endocytosis protein end4-like [Quercus suber]	0	0	0	0	0	0	0	0	0	0	0	1.13	0	0.65	0	0	1.26	0	0	0	0	0.376667	0.216667	0.42
TRINITY_DN10126_c0_g1		0.39	0	6.96	0.37	3.21	1.09	10.17	3.58	3.93	0.67	2.6	1.37	4.18	0.98	4.12	0.16	0	0.95	2.45	1.556667	5.893333	1.546667	3.093333	0.37
TRINITY_DN10126_c1_g1		0	0	0	3.37	0	2.91	0	0	0	2.95	0	0	0	0	0	0	0	0	0	2.093333	0	0.983333	0	0
TRINITY_DN101271_c0_g3		0	0	0	0	0	0	0	0	0	4.96	0	0	0	0	0	0	0	0	0	0	0	1.653333	0	0
TRINITY_DN101271_c0_g4		2.83	0	0	0	0	0	0	0	0	1.17	0	2.08	0	0	0	0	0	0	0.943333	0	0	1.083333	0	0
TRINITY_DN101272_c0_g1		0	0.08	0.3	0.1	0	0	0	0	0	0.35	0.32	0.08	0.55	0	0	0	0.18	0	0.126667	0.033333	0	0.25	0.183333	0.06
TRINITY_DN101272_c0_g2		0	0	0.89	0	0	0	0	0	0	0	2.43	0.36	0.52	0	0	0	0.4	0	0.296667	0	0	0.93	0.173333	0.133333
TRINITY_DN101272_c0_g4		0	0	0	0	0	0	0	0	0	0.35	0.22	0.32	0.68	0	0	0.17	0.18	0	0	0	0	0.296667	0.226667	0.116667
TRINITY_DN101273_c0_g1		0	0	0	0	0	0	0	0	0	0	0	0.96	0	0	0	0	0	0	0	0	0	0.32	0	0
TRINITY_DN101277_c0_g1	zinc finger protein C725.08-like [Quercus suber]	0.1	0.03	0.19	0	0.02	0.09	0.02	0.03	0.04	0.29	0.34	0	0.9	0.93	0.67	0.65	0.97	0.81	0.106667	0.036667	0.03	0.21	0.833333	0.81
TRINITY_DN101279_c0_g2	transcription factor GTE10-like isoform X2 [Cucurbita pepo subsp. pepo]	0	0	0	0	0	0	0.3	0	0	1	0	0.23	0	0	0.27	0	0	0	0	0	0.1	0.41	0.09	0
TRINITY_DN10127_c0_g1	histone H2B [Quercus suber]	0.86	0.4	0.95	0.78	3.91	0.57	0.46	2.01	0.37	9.38	3.75	7.52	1.79	3.77	11.24	5.08	3.55	2.95	0.736667	1.753333	0.946667	6.883333	5.6	3.86
TRINITY_DN10127_c0_g2	histone H2B-like [Quercus suber]	0	0	0	1.65	0.66	0.93	1.72	0	0	25.55	2.47	21.64	0.38	0	0.31	0	0	0	0	1.08	0.573333	16.553333	0.23	0
TRINITY_DN10127_c1_g1	histone H2B [Quercus suber]	2.41	0.44	2.8	1.25	2.51	1.76	1.84	1.24	0.67	8.4	6.87	8.05	9.03	17.58	41.82	13.97	12.07	9.66	1.883333	1.84	1.25	7.773333	22.81	11.9
TRINITY_DN10127_c1_g2	hypothetical protein FH972_026220 [Carpinus fangiana]	0	0	0	0	0	0	0	0	0	0	7.09	25.1	0	0	0	0	0	0	0	0	0	10.73	0	0
TRINITY_DN101282_c0_g1		0	0	3.45	1.78	0	0	3.58	0	1.91	0	0	0	0	0	0	0	0	1.94	1.15	0.593333	1.83	0	0	0.646667
TRINITY_DN101285_c0_g1		0	0	0	0	0	0	0	0	0	1.13	2.73	0	0	0	3.63	0	0	0	0	0	0	1.286667	1.21	0
TRINITY_DN101286_c0_g1	PREDICTED: UMP-CMP kinase 3-like [Ipomoea nil]	0.6	0.46	0.9	0	0.18	0	0.19	0	0.4	0.79	0.2	2.33	0.2	0	0	1.11	1.48	1.32	0.653333	0.06	0.196667	1.106667	0.066667	1.303333
TRINITY_DN101288_c0_g1		0.87	0.65	0.79	0	0	0	0	0.79	0	0	0	0	0	0	0	0.79	0	0	0.77	0	0.263333	0	0	0.263333
TRINITY_DN101289_c0_g1		0.19	0	0.34	0	0.17	0	0.55	0.16	0.19	0.3	0	0	0.19	0	0	0	0	0.18	0.176667	0.056667	0.3	0.1	0.063333	0.06
TRINITY_DN10128_c0_g1	hypothetical protein AQUCO_00700257v1 [Aquilegia coerulea]	0	1.07	0	0.66	0.66	0	0.68	0	0	0.58	2.11	3.61	0.77	0	2.45	5.02	0.58	0	0.356667	0.44	0.226667	2.1	1.073333	1.866667
TRINITY_DN10128_c1_g1	hypothetical protein AQUCO_00700257v1 [Aquilegia coerulea]	1.42	1.19	0.49	0	12.32	0	3.81	0	0	17.63	2.62	24.13	0	0	6.48	2.93	4.44	3.33	1.033333	4.106667	1.27	14.793333	2.16	3.566667
TRINITY_DN10128_c1_g2	hypothetical protein AQUCO_00700257v1 [Aquilegia coerulea]	1.09	1.23	0.49	1.51	5.51	0	5.74	0	0.55	2.63	1.61	26.03	2.33	0.91	0.93	1.4	0.44	3.73	0.936667	2.34	2.096667	10.09	1.39	1.856667
TRINITY_DN101290_c0_g1	LOW QUALITY PROTEIN: CCA tRNA nucleotidyltransferase, mitochondrial-like [Quercus suber]	0	0	0.15	0.31	0.16	0.15	0	0	0	0.4	0.17	1.24	0	0	0	0	0	0	0.05	0.206667	0	0.603333	0	0
TRINITY_DN101291_c0_g1		0.29	0.88	0.78	0.53	0	0	0.28	0.25	0	0	0	0	0.6	0	0.25	0.47	0	0	0.65	0.176667	0.176667	0	0.283333	0.156667
TRINITY_DN101292_c0_g1	uncharacterized protein LOC114316615 [Camellia sinensis]	0	0	0	0	1.73	0	0	1.7	0	0	0	0	0	3.15	0	0	0	0	0	0.576667	0.566667	0	1.05	0
TRINITY_DN101292_c0_g2		1.76	1.77	1.06	3.67	2.82	5.36	7.45	1.19	0	0	0.58	0.42	0	0.49	0.5	0	1.05	0	1.53	3.95	2.88	0.333333	0.33	0.35
TRINITY_DN101294_c0_g1		0	0	0	0	0	0	0	0	0	0	0	0	2.03	0	1.59	0	0	0	0	0	0	0	1.206667	0
TRINITY_DN101296_c0_g1	hypothetical protein CISIN_1g037195mg, partial [Citrus sinensis]	1.64	0	0	1.58	0	4.25	0	0	0	0	0	0	0	1.42	0	0	0	0	0.546667	1.943333	0	0	0.473333	0
TRINITY_DN101298_c0_g1	BZIP-type transcription factor MBZ1-like [Quercus suber]	0	0	0	0	0	0.16	0.18	0.08	0.27	0.52	0.09	0.48	0.09	0.08	0.56	0.29	0.23	0.35	0	0.053333	0.176667	0.363333	0.243333	0.29
TRINITY_DN10129_c0_g1	hypothetical protein CMV_014577 [Castanea mollissima]	11.98	10.5	14.97	37.43	11.54	14.03	6.89	11.2	7.56	16.53	10.71	13.81	22.3	7.02	18.01	49	39.19	50.02	12.483333	21	8.55	13.683333	15.776667	46.07
TRINITY_DN10129_c2_g1	PREDICTED: putative disease resistance protein RGA1 [Gossypium hirsutum]	0	0	0	0	0	0	16.58	16.04	17.67	0	0	0	0	0	0	0	0	0	0	0	16.763333	0	0	0
TRINITY_DN1012_c0_g1		4.23	3.99	1.77	2.35	2.65	1.99	1.97	1.21	2.21	0.92	1.77	0.98	0.94	1.05	0.87	1.15	0.78	1.82	3.33	2.33	1.796667	1.223333	0.953333	1.25
TRINITY_DN1012_c1_g1	protein phosphatase 2C and cyclic nucleotide-binding/kinase domain-containing protein [Vitis riparia]	35.7	34.36	30.79	32.9	25.71	29.86	29.7	30.09	32.38	21.43	24.32	19.13	22.31	19.41	20.22	28.82	26.1	29.37	33.616667	29.49	30.723333	21.626667	20.646667	28.096667
TRINITY_DN1012_c1_g2		0	0.52	1.05	0.35	0.26	0.41	1.4	0.91	0.38	0.68	0.28	0.64	0.68	0.57	0.49	0.6	0.88	0.54	0.523333	0.34	0.896667	0.533333	0.58	0.673333
TRINITY_DN1012_c2_g1		1.11	1.14	1.33	0.92	0.59	0.47	0.45	0.32	0.36	0.58	0.27	1.01	0.46	0.23	0.39	0.36	0.3	0.51	1.193333	0.66	0.376667	0.62	0.36	0.39
TRINITY_DN1012_c2_g2		1.55	1.79	1.71	7.99	1.42	3.26	1.25	1.23	0.73	1.52	2.58	1.46	1.2	0.76	0.95	0.73	2.15	0.56	1.683333	4.223333	1.07	1.853333	0.97	1.146667
TRINITY_DN101300_c0_g1		0	0	0	0	0.99	0	0	0	0	0	0	0.77	1.19	0	0.93	0	0	0	0	0.33	0	0.256667	0.706667	0
TRINITY_DN101300_c0_g2		0.25	0	0	0.23	0	0	1.69	0.44	0	0.4	0	0.55	0.78	0	0.21	0	0	0.48	0.083333	0.076667	0.71	0.316667	0.33	0.16
TRINITY_DN101303_c0_g1	PREDICTED: E3 ubiquitin-protein ligase MIEL1 [Prunus mume]	0	4.58	2.98	0	0	0	0	0	0	2.68	0	4.77	0	0	0	0	0	0	2.52	0	0	2.483333	0	0
TRINITY_DN101304_c0_g1		0.18	0.28	0.16	0	0	0	0.35	0.16	0	0	0.35	0	0	0.45	0	0.71	0.89	0.34	0.206667	0	0.17	0.116667	0.15	0.646667
TRINITY_DN101304_c0_g3		0.78	0	1.41	0	0	0.67	0.74	0	0	0	0	0	0	1.3	0	0.69	0	0	0.73	0.223333	0.246667	0	0.433333	0.23
TRINITY_DN101307_c0_g1		0	0.14	0	7.43	5.31	2.56	0	0.12	0	0	0	0	15.26	0.15	11.31	0	0	0	0.046667	5.1	0.04	0	8.906667	0
TRINITY_DN101307_c0_g2		0	0	0	0	0.99	0.92	0	0	0	1.72	1.06	1.16	0	0.45	0	1.37	0	1.05	0	0.636667	0	1.313333	0.15	0.806667
TRINITY_DN101307_c0_g3		0	0	0	0	0	0	0	0	0	0	0	0	3.18	0	0	0	0	0	0	0	0	0	1.06	0
TRINITY_DN101307_c1_g1		0	0	0.47	3.36	0	0.9	0	0.93	0	1.67	1.54	0.75	0	0	0	0.88	1.27	0.51	0.156667	1.42	0.31	1.32	0	0.886667
TRINITY_DN101307_c1_g2		0.29	0.06	0.84	0	0.59	0.54	0.07	0.97	1.24	0.45	0.42	0.16	0.07	0	0	0	0	0	0.396667	0.376667	0.76	0.343333	0.023333	0
TRINITY_DN101307_c2_g1		0	0	0.32	0	0.33	0	0.34	0	0.36	0.57	0	0	1.13	0	0	0	0	0	0.106667	0.11	0.233333	0.19	0.376667	0
TRINITY_DN101308_c0_g1	unnamed protein product [Microthlaspi erraticum]	0	0	0	0	0	0	0	0	0	0.65	0.64	0.48	0.33	0	0	0.13	0.95	0	0	0	0	0.59	0.11	0.36
TRINITY_DN101308_c0_g2	unnamed protein product [Microthlaspi erraticum]	0	0.12	0.14	0.14	1.86	0.4	0.45	0	0.46	2.48	0	1.26	0	0.39	0.4	0.37	0	0.15	0.086667	0.8	0.303333	1.246667	0.263333	0.173333
TRINITY_DN10130_c0_g1	hypothetical protein F0562_023740 [Nyssa sinensis]	9.46	8.77	6.17	5.07	6.7	6.69	6.98	7.69	5.74	3.93	3.88	1.71	5.12	5.83	4.41	5	4.69	4.92	8.133333	6.153333	6.803333	3.173333	5.12	4.87
TRINITY_DN101310_c0_g2		0	0	1.42	0	0	0	0	0	0	0.63	0	0	0	0	1	0	0	0	0.473333	0	0	0.21	0.333333	0
TRINITY_DN101312_c0_g1		0.1	0	0.09	0	0.19	0.09	0	0	0	0.08	0.1	0	0.41	0.17	0.17	0.31	0.59	0.38	0.063333	0.093333	0	0.06	0.25	0.426667
TRINITY_DN101312_c0_g2		0	0	0.99	0	0	0.47	0	0	0	0	0.54	0	0	0	0	0.93	1.33	0.53	0.33	0.156667	0	0.18	0	0.93
TRINITY_DN101314_c0_g1	hypothetical protein FXO37_30537 [Capsicum annuum]	0.41	0.84	0.4	0.53	0.27	0.33	0.99	0.41	0.54	0.36	0.45	0.23	0.24	0.26	0.21	0.31	0.38	0.47	0.55	0.376667	0.646667	0.346667	0.236667	0.386667
TRINITY_DN101314_c0_g2		0.46	0.73	0.66	0.96	0.8	1.1	1.17	0.89	0.85	0.55	0.74	0.29	0.86	0.69	0.48	0.55	1	0.96	0.616667	0.953333	0.97	0.526667	0.676667	0.836667
TRINITY_DN101314_c1_g1		0	0.88	2.17	0	1.1	1.02	0	1.09	0	1.95	9.46	0	1.34	0	1.04	0	5.79	0	1.016667	0.706667	0.363333	3.803333	0.793333	1.93
TRINITY_DN101314_c1_g2		0	0	0	0	0	0	0	0	0	0	0	4.42	0	0	0	0	0	3.15	0	0	0	1.473333	0	1.05
TRINITY_DN101315_c0_g1		0	0.58	0.08	0.23	0.23	0	0.24	0.57	0.33	0	0	0	0	0	0.21	0.65	0.07	0.23	0.22	0.153333	0.38	0	0.07	0.316667
TRINITY_DN101315_c0_g2		0.29	0.66	0	0.53	0	0	0.28	0	0.58	0.46	0.29	0.21	0	0	0	0.24	0.24	0	0.316667	0.176667	0.286667	0.32	0	0.16
TRINITY_DN101316_c0_g1		0	0	0	0.94	0.47	0	0	0	0	0	0	0	1.62	0	1.3	0	0	0	0	0.47	0	0	0.973333	0
TRINITY_DN101316_c1_g1		0.39	1.02	0.75	0.52	0.52	0.33	0.81	0.48	0.8	0.55	0.17	0.35	0.48	0.29	0.49	1.07	0.47	0.89	0.72	0.456667	0.696667	0.356667	0.42	0.81
TRINITY_DN101318_c0_g1	PREDICTED: 60S ribosomal protein L13a-1-like [Prunus mume]	0.36	0	0	1	0	0	0	0.64	0	2.89	0.36	0.79	0	0	0.31	0.3	0	0	0.12	0.333333	0.213333	1.346667	0.103333	0.1
TRINITY_DN101318_c0_g2	60S L13 ribosomal protein, partial [Arabidopsis thaliana]	0	0	0	0.9	0	0	0	0	0	2.35	0	0	0	0	0	0	0	0	0	0.3	0	0.783333	0	0
TRINITY_DN10131_c0_g1	eukaryotic translation initiation factor 5A-like [Quercus suber]	5.8	1.38	3.62	2.43	4.36	3.16	6.43	6.45	4.37	21.04	13.8	8.04	25.93	23.77	29.95	29.51	30.67	25.92	3.6	3.316667	5.75	14.293333	26.55	28.7
TRINITY_DN10131_c0_g2	eukaryotic translation initiation factor 5A-like [Quercus suber]	0.37	0.1	0	0.34	0.11	0	0	0.21	0.24	2.74	0.98	3.91	1.89	2.29	8.8	1.74	2.15	0.81	0.156667	0.15	0.15	2.543333	4.326667	1.566667
TRINITY_DN10131_c1_g1	eukaryotic translation initiation factor 5A-like [Quercus suber]	0	0	0	0	2.16	0	2.2	0	0	1.91	4.62	1.7	2.75	1.98	2.12	5.83	0	2.4	0	0.72	0.733333	2.743333	2.283333	2.743333
TRINITY_DN10131_c4_g1	eukaryotic translation initiation factor 5A-like [Quercus suber]	0.27	0	0	0	0	0	0	0.24	0.81	0.86	1.07	0.59	1.12	0.9	1.62	0.88	0.22	0.52	0.09	0	0.35	0.84	1.213333	0.54
TRINITY_DN101322_c0_g1		0	0	0	0	0	0	0	0	0	0.22	0.27	0.4	0.56	0	0	0.44	0.45	0	0	0	0	0.296667	0.186667	0.296667
TRINITY_DN101322_c0_g2		0	0	0	0	0	0	0	0	0	1.9	0	0.84	0	0	0	2.19	0	0	0	0	0	0.913333	0	0.73
TRINITY_DN101322_c0_g3		0	0	0	0	0	0	0	0	0	1.74	0	0	0	0	1.86	0	0	0	0	0	0	0.58	0.62	0
TRINITY_DN101322_c0_g4		0	0	0	0.08	0	0	0.45	0.08	0	0.66	0.27	0.82	0.09	0.31	0.08	1.29	0.31	0.26	0	0.026667	0.176667	0.583333	0.16	0.62
TRINITY_DN101324_c0_g1	predicted protein [Hordeum vulgare subsp. vulgare]	0.19	0.05	0.06	0.8	0.12	0.37	0	0.48	0	0.25	0.43	0.42	0.13	0.42	0.22	0.05	0	0.06	0.1	0.43	0.16	0.366667	0.256667	0.036667
TRINITY_DN101325_c0_g1		2.29	2.41	3.72	2.37	2.66	1.62	2.46	3.45	1.64	2.26	1.5	1.88	1.75	0.98	1.03	1.43	2.39	1.04	2.806667	2.216667	2.516667	1.88	1.253333	1.62
TRINITY_DN101325_c1_g1		1.19	2.15	0.54	0	0.97	1.03	0	1.07	0.61	0	1.18	0.34	0	0.88	0	0	0	0.45	1.293333	0.666667	0.56	0.506667	0.293333	0.15
TRINITY_DN101325_c1_g2		1.65	1.26	0	1.01	0.25	0	0.53	0	0.28	0	0.27	0.8	0.29	0	0	0	0.68	0	0.97	0.42	0.27	0.356667	0.096667	0.226667
TRINITY_DN101325_c2_g1		0	0.09	0.44	3.73	1.21	1.54	0	0	0	0.38	0	0.18	1.34	0.1	1.13	0	0	0	0.176667	2.16	0	0.186667	0.856667	0
TRINITY_DN101328_c0_g1		0.99	0.65	0.21	0.28	0.56	0.26	0.59	0.39	0.07	0.3	0.15	0.28	0.08	0.13	0.26	0.41	0.25	0.28	0.616667	0.366667	0.35	0.243333	0.156667	0.313333
TRINITY_DN101329_c0_g1	hypothetical protein FH972_023921 [Carpinus fangiana]	0	0	0.04	0	0	0.07	0.04	0	0	0.79	0.35	2.51	0	0	0	0	0	0	0.013333	0.023333	0.013333	1.216667	0	0
TRINITY_DN10132_c0_g1		0	0	1.88	2.58	0	2.38	3.36	0.26	0	4.69	4.82	1.48	0	2.86	1.47	3.45	1.41	2.8	0.626667	1.653333	1.206667	3.663333	1.443333	2.553333
TRINITY_DN101335_c0_g1		0	0	0	0	0	0	0	0	0	0	0	0	0	0.43	1.33	0.88	0	1.52	0	0	0	0	0.586667	0.8
TRINITY_DN101336_c0_g1		0	0.74	0	0.93	0.92	0	1.9	0	3.05	1.62	4.93	0	3.31	0	0	4.58	0.81	1	0.246667	0.616667	1.65	2.183333	1.103333	2.13
TRINITY_DN10133_c0_g1	putative receptor protein kinase ZmPK1 [Vitis riparia]	12.58	9.83	6.51	9.99	8.53	5.65	5.66	26.34	34.13	6.96	6.85	17	19.43	5.08	37.21	12.27	12.04	12.54	9.64	8.056667	22.043333	10.27	20.573333	12.283333
TRINITY_DN101340_c0_g1		0	0	4.64	0	0	0	0	2.31	0	2.09	0	0	0	0	2.32	0	0	0	1.546667	0	0.77	0.696667	0.773333	0
TRINITY_DN101340_c0_g2	putative enzymatic polyprotein [Vitis vinifera]	0.47	0.84	0.98	0.14	0	0.13	0.9	0.27	0.15	0.12	0	0.11	0.63	0	0.26	0.49	0.13	0.15	0.763333	0.09	0.44	0.076667	0.296667	0.256667
TRINITY_DN101340_c0_g3	hypothetical protein VITISV_023373 [Vitis vinifera]	0.57	0.16	0.38	0.45	0.06	0.12	0.14	0.72	0.21	0.11	0.07	0.21	0.28	0.06	0.24	0.33	0	0.2	0.37	0.21	0.356667	0.13	0.193333	0.176667
TRINITY_DN101340_c0_g4		0	0	0	0	0	0	1.99	0	4.24	1.73	0	0	0	0	0	0	0	0	0	0	2.076667	0.576667	0	0
TRINITY_DN101340_c0_g5	hypothetical protein VITISV_031033 [Vitis vinifera]	0.78	0.3	0.7	0	0	0.33	0.37	0	0.39	0.31	0	0	0	0	0	0	0	0.38	0.593333	0.11	0.253333	0.103333	0	0.126667
TRINITY_DN101344_c0_g3		0	0.46	0	0.18	0	0	0.38	0	0.2	0.16	0.2	0	0	0.33	0	0	0.16	0	0.153333	0.06	0.193333	0.12	0.11	0.053333
TRINITY_DN101345_c0_g1		0	0	0	0	0	0	0	0.55	1.25	0	0	1.33	0	0	0	0	0	0.6	0	0	0.6	0.443333	0	0.2
TRINITY_DN101349_c0_g1		0	0	1.29	0	0	1.2	0	0	0	2.31	0	1.03	0	0	0	0	0	0	0.43	0.4	0	1.113333	0	0
TRINITY_DN10134_c0_g2		0.2	0.35	0	0.3	0	0.06	0.25	0.17	0.19	0.72	0.13	0.48	0	0.16	0.22	0.05	0	0.36	0.183333	0.12	0.203333	0.443333	0.126667	0.136667
TRINITY_DN10134_c1_g1	uncharacterized protein LOC114265286 [Camellia sinensis]	0.58	0.22	0	0.53	0.26	0.25	0.28	0.25	0.29	0.23	0	0.21	0	0	0	0.23	0.24	0.28	0.266667	0.346667	0.273333	0.146667	0	0.25
TRINITY_DN101350_c0_g1		0	0.3	0.53	0.36	0	0.17	0.38	0.17	0.39	0.62	0.19	0	0	0	0	0	0.32	0	0.276667	0.176667	0.313333	0.27	0	0.106667
TRINITY_DN101355_c0_g1		0	0.35	0	0	0.43	0	0	1.25	0	0	0	0.34	0.99	0	0	0	0	0.46	0.116667	0.143333	0.416667	0.113333	0.33	0.153333
TRINITY_DN101356_c0_g1	uncharacterized protein LOC112002801 [Quercus suber]	0.16	0.2	0.42	0.14	0.18	0.12	0.08	0.03	0.23	0.84	1.31	0.5	1.09	0.02	0.24	0.32	0.63	0.06	0.26	0.146667	0.113333	0.883333	0.45	0.336667
TRINITY_DN101357_c0_g1		0.52	0.6	0.29	0.47	0.12	0.28	0.38	0.17	0.19	0.1	0.26	0.05	0.07	0.22	0.11	0.3	0.05	0.24	0.47	0.29	0.246667	0.136667	0.133333	0.196667
TRINITY_DN101359_c0_g2	hypothetical protein FH972_025534 [Carpinus fangiana]	0	0	0	0	0	0	0	0	0	0	0	0	0	0.58	2.38	0	0.56	1.37	0	0	0	0	0.986667	0.643333
TRINITY_DN10135_c0_g1	PREDICTED: mitochondrial import inner membrane translocase subunit TIM23-1 [Eucalyptus grandis]	25.66	19.37	16.21	20.2	22.52	16.95	18.79	27.26	26.49	14.91	19.39	18.06	18.25	16.24	23.79	23.48	19.95	21.71	20.413333	19.89	24.18	17.453333	19.426667	21.713333
TRINITY_DN101360_c0_g2		0	0.29	0.23	0	0.11	0.21	0.36	0	0.12	0.79	0.24	0.73	0	0.42	0.11	0.1	0	0.12	0.173333	0.106667	0.16	0.586667	0.176667	0.073333
TRINITY_DN101360_c0_g3		0.67	0	0.61	0	0	0	0	0	0	0.54	0.66	0.48	0	1.11	0.57	0	0	0	0.426667	0	0	0.56	0.56	0
TRINITY_DN101360_c0_g4		0.4	0.54	0.22	0	0.14	0.21	0.29	0.13	0.24	0.23	0.49	0.18	0.1	0.08	0.08	0.08	0.16	0.23	0.386667	0.116667	0.22	0.3	0.086667	0.156667
TRINITY_DN101360_c1_g2		0.82	0	0.75	0	0	0.71	0	0	1.69	0	0.82	0	0	0	0	0	0	0	0.523333	0.236667	0.563333	0.273333	0	0
TRINITY_DN101361_c0_g1		0.31	0.47	0.56	0	0	0	0	0	0	0.25	0.3	0.22	0	0	0	0	0.25	0	0.446667	0	0	0.256667	0	0.083333
TRINITY_DN101362_c0_g1		0	0.59	0	0	0	0	1.52	0	0	0.64	3.93	0	0.87	0	0	0	0.64	0.79	0.196667	0	0.506667	1.523333	0.29	0.476667
TRINITY_DN101364_c0_g1	glutamate decarboxylase [Striga asiatica]	0.76	0	1.03	0	0.35	0	0.73	0.34	0	0	0.38	0	0.4	0.64	0.32	0	0	0.37	0.596667	0.116667	0.356667	0.126667	0.453333	0.123333
TRINITY_DN101365_c0_g1	hypothetical protein FH972_021911 [Carpinus fangiana]	0	0	0	0	0	0	0	4.55	0	4.1	0	1.82	0	0	0	0	0	0	0	0	1.516667	1.973333	0	0
TRINITY_DN101365_c0_g2	PREDICTED: 60S ribosomal protein L10a [Juglans regia]	0	0	0	0	0	0	0	0.98	0	0	1.07	4.7	6.03	4.53	6.57	0	0	0	0	0	0.326667	1.923333	5.71	0
TRINITY_DN101367_c0_g1		0	0	0	0	0	0	0.81	0	0	0	0	7.34	0	0	0	0	0	0	0	0	0.27	2.446667	0	0
TRINITY_DN101367_c0_g2	uncharacterized protein LOC111995231 [Quercus suber]	0	0	0.05	0.05	0	0	0.12	0	0.06	1.28	0.3	7.19	0	0	0.05	0.09	0	0	0.016667	0.016667	0.06	2.923333	0.016667	0.03
TRINITY_DN101369_c0_g1	hypothetical protein FH972_025489 [Carpinus fangiana]	0	0	0	0	0	0	0	0	0	0.7	0.43	0	0	0	0	0	2.14	0	0	0	0	0.376667	0	0.713333
TRINITY_DN101369_c0_g2	hypothetical protein FH972_025489 [Carpinus fangiana]	0	0.33	0	0	0	0	0	0	0	0	0.87	1.27	0	0	0	0	0.72	0	0.11	0	0	0.713333	0	0.24
TRINITY_DN10136_c0_g1	probable ADP-ribosylation factor GTPase-activating protein AGD14 [Quercus lobata]	30.3	20.27	6.77	0	7.3	9.17	1.11	44.52	55.94	7.71	10.8	10.74	7.34	3.66	0	15.24	19.95	36.04	19.113333	5.49	33.856667	9.75	3.666667	23.743333
TRINITY_DN101371_c0_g1		0	0	0	0	0	0	0	0	0	0	0	0	1.49	3.44	0	0	0	1.36	0	0	0	0	1.643333	0.453333
TRINITY_DN101371_c0_g2	26S proteasome regulatory subunit rpn12-like [Quercus suber]	0	0	0	0	0.31	0.29	0	0	0	0	0	0	1.06	1.97	0.29	0	0	0	0	0.2	0	0	1.106667	0
TRINITY_DN101372_c0_g1	threonine--tRNA ligase, cytoplasmic-like [Quercus suber]	0.11	0.02	0.18	0.11	0	0.09	0.1	0.03	0.03	0.25	0.28	0	0.85	1.21	0.7	1.06	1.1	0.69	0.103333	0.066667	0.053333	0.176667	0.92	0.95
TRINITY_DN101374_c0_g1	actin-related protein 2/3 complex subunit 2-like [Quercus suber]	0	0	0.38	0	0.26	0	0	0	0.14	0.22	0.55	0.41	0.71	0.23	0.24	0.22	0.69	0	0.126667	0.086667	0.046667	0.393333	0.393333	0.303333
TRINITY_DN101375_c0_g1	PREDICTED: serine/threonine-protein kinase Aurora-3 isoform X1 [Gossypium raimondii]	0.74	1.34	0.85	0.28	0.68	1.28	0.81	1.07	0.66	0.18	0.54	0.15	0.06	0.1	0.1	0.25	0.66	0.32	0.976667	0.746667	0.846667	0.29	0.086667	0.41
TRINITY_DN101376_c0_g1		0	0	0	1.38	0.63	0.81	0.22	0.6	0.23	0.18	0	0.33	0.71	0.95	1.01	0	0	0	0	0.94	0.35	0.17	0.89	0
TRINITY_DN101377_c0_g1	pyruvate carboxylase-like [Quercus suber]	0.2	0.26	0.13	0.8	0.04	0.21	0.09	0.46	0.19	0.04	0.14	0.11	0	0	0.04	0.11	0.53	0.09	0.196667	0.35	0.246667	0.096667	0.013333	0.243333
TRINITY_DN101377_c0_g2	pyruvate carboxylase-like [Quercus suber]	0	1.16	0	0	0	0	0	0	3.15	0	0.76	0	0	0	0	0	2.5	0	0.386667	0	1.05	0.253333	0	0.833333
TRINITY_DN101377_c0_g3	pyruvate carboxylase-like [Quercus suber]	0	0.18	0.21	0.43	0.22	0	0	0.62	0	0	0	0	0	0	0	0	0.19	0	0.13	0.216667	0.206667	0	0	0.063333
TRINITY_DN101378_c0_g1	Leucine-rich repeat [Macleaya cordata]	0	0	0	0.42	0	0.78	0	0	0	0	0	0	0	1.48	2.24	2.04	2.05	2.73	0	0.4	0	0	1.24	2.273333
TRINITY_DN101379_c0_g1		0	0.81	2.55	0	0.65	0	0.68	2.18	1.07	0	0	0	0	1.47	0.3	0	0	0	1.12	0.216667	1.31	0	0.59	0
TRINITY_DN10137_c0_g1		0	0	0	0	0	0	0	0	0	0	0	0	3.24	9.25	0	0	0	0	0	0	0	0	4.163333	0
TRINITY_DN10137_c0_g2		4.67	1.74	7.59	7.81	6.16	3.93	0	0	5.19	10.91	15.91	20.84	18.47	3.1	22.23	80.89	118.25	140.86	4.666667	5.966667	1.73	15.886667	14.6	113.333333
TRINITY_DN101380_c0_g2		0	0	0	0	0	0	0	0.13	0	0.73	0.6	0.11	0.78	0.51	1.04	0.84	0	0	0	0	0.043333	0.48	0.776667	0.28
TRINITY_DN101380_c0_g3		0.47	0	0	0	0.43	0	0	0	0	1.51	0	0	0.5	0	0.4	0.4	0	0	0.156667	0.143333	0	0.503333	0.3	0.133333
TRINITY_DN101380_c0_g4		0	0	0	0	0	0	0	0	0	2.54	0	2.25	0	0	0	0	0	0	0	0	0	1.596667	0	0
TRINITY_DN101382_c0_g4	CTD kinase subunit alpha-like [Quercus suber]	0.3	0.08	0	0.18	0.09	0.17	0.29	0.25	0.29	0.62	0.1	0.36	0	0	0	0.08	0.57	0.09	0.126667	0.146667	0.276667	0.36	0	0.246667
TRINITY_DN101382_c0_g5	CTD kinase subunit alpha-like [Quercus suber]	0	0	0.36	0.18	0.36	0	0.19	0	0.59	0.31	0	0.29	0	0	0	0.47	0.81	0.19	0.12	0.18	0.26	0.2	0	0.49
TRINITY_DN101385_c0_g1		0.63	0.47	0	0	0	1.08	0	0	0	0.51	1.24	0	0	0	0	0	0	0	0.366667	0.36	0	0.583333	0	0
TRINITY_DN101386_c0_g1		0.23	0.18	0.1	0	0	0.1	1.65	0.59	1.34	0	0	0	0	0	0	0	0	0.11	0.17	0.033333	1.193333	0	0	0.036667
TRINITY_DN101388_c0_g1	G-type lectin S-receptor-like serine/threonine-protein kinase At4g27290 isoform X2 [Camellia sinensis]	0	0	0	0	0.72	0	0	0.34	0.38	0	0	0	4.23	0	6.01	0	0	0	0	0.24	0.24	0	3.413333	0
TRINITY_DN101389_c0_g1		0.58	0.45	0.13	0.4	0.13	0.25	0.42	0	0.14	0.23	0.14	0	0	0.12	0	0	0	0.14	0.386667	0.26	0.186667	0.123333	0.04	0.046667
TRINITY_DN101389_c0_g2		0.2	0.31	0.55	1.12	0.56	0	0.2	0.18	0	0.16	0.2	0.15	0	0.51	0	0	0	0	0.353333	0.56	0.126667	0.17	0.17	0
TRINITY_DN101389_c0_g3		0	0	0	0	0	1.99	1.11	0	0	0	0	0	0	0	0	0	0	1.17	0	0.663333	0.37	0	0	0.39
TRINITY_DN101389_c0_g4		0.23	0.54	0.53	0.32	0.11	0.3	0.11	0	0.11	0.46	0	0	0	0.1	0	0.09	0.1	0.11	0.433333	0.243333	0.073333	0.153333	0.033333	0.1
TRINITY_DN101389_c1_g1		0	0.3	0.25	0.25	0.5	0.09	0.21	0.09	0.05	0.17	0.11	0.2	0.17	0.23	0.19	0.72	0.37	0.26	0.183333	0.28	0.116667	0.16	0.196667	0.45
TRINITY_DN101389_c1_g4		0	0.54	0	0	0.32	0.61	1.02	0	0.36	0	0	0	0.37	0	0.3	0.58	0	0	0.18	0.31	0.46	0	0.223333	0.193333
TRINITY_DN101389_c2_g1		0.47	0	0	0	0	0.4	0	0	0	1.13	0	1.02	0	0	0	0	0	0	0.156667	0.133333	0	0.716667	0	0
TRINITY_DN101389_c3_g1		0	2.06	0	2.74	0	0	0	0	0	0	0	0	0	0	0	0	0	0	0.686667	0.913333	0	0	0	0
TRINITY_DN10138_c0_g1		0.25	0.1	0	0.46	0.35	0.11	0.86	0.22	0.5	1	0.12	0.65	0	0.21	0.11	0.5	0.52	0.6	0.116667	0.306667	0.526667	0.59	0.106667	0.54
TRINITY_DN10138_c0_g2	hypothetical protein F0562_004604 [Nyssa sinensis]	26.14	22.96	20.61	25.11	27.28	24.93	19.4	22.93	23.84	35.63	29.08	40.14	27.77	32.65	34.93	27.04	25.55	30.85	23.236667	25.773333	22.056667	34.95	31.783333	27.813333
TRINITY_DN10138_c0_g3		0	1.84	0	0	0	0	0	2.35	0	0	5.11	1.88	0	0	0	0	0	0	0.613333	0	0.783333	2.33	0	0
TRINITY_DN10138_c0_g4		2.74	1.03	0	0.64	1.26	0	0	1.23	1.4	1.11	0	1.99	2.23	1.72	2.35	4.22	1.12	2.04	1.256667	0.633333	0.876667	1.033333	2.1	2.46
TRINITY_DN10138_c1_g1		0.37	1.13	0.17	1.18	0	0.63	0.53	0	0.55	1.02	0.18	0.67	0.76	0	0.16	0.15	0.46	0.17	0.556667	0.603333	0.36	0.623333	0.306667	0.26
TRINITY_DN101392_c0_g1		1.07	0.81	2.95	1.01	0	0	4.12	0.98	0	0	1.07	0	2.41	0	0	0	0.88	0	1.61	0.336667	1.7	0.356667	0.803333	0.293333
TRINITY_DN101394_c0_g1	hypothetical protein FH972_020963 [Carpinus fangiana]	0	0	0	0	0	0	0	0	0	4.47	0	0	0	0	0	5.78	0	0	0	0	0	1.49	0	1.926667
TRINITY_DN101394_c0_g2	predicted protein [Hordeum vulgare subsp. vulgare]	0	0	0	0	0	0	0	0	0	0	0	0.81	0	0	0.48	0.48	0.46	0.55	0	0	0	0.27	0.16	0.496667
TRINITY_DN101395_c0_g1	pumilio homolog 12 [Vitis riparia]	0	0	1.43	0	0	0	0	0	0.8	0.64	1.55	0	0	0	0	0	0	0	0.476667	0	0.266667	0.73	0	0
TRINITY_DN101395_c0_g3	hypothetical protein F0562_001282 [Nyssa sinensis]	0.27	0.21	0.08	0.16	0.17	0.46	0.17	0	0.09	0.21	0.35	0.13	0.45	0.23	0	0	0.15	0	0.186667	0.263333	0.086667	0.23	0.226667	0.05
TRINITY_DN101395_c0_g4	pumilio homolog 12 [Jatropha curcas]	0	0.23	0.28	0	0.28	0.26	0.3	0.27	0.31	0.25	0	0	0.32	0.51	0	0.5	0.25	0	0.17	0.18	0.293333	0.083333	0.276667	0.25
TRINITY_DN101396_c0_g1	ABC transporter ATP-binding protein/permease PDR18-like [Quercus suber]	0	0	0	0	0.08	0	0	0	0.08	0.19	0	0.72	0	0	0.42	0.57	0.34	0.23	0	0.026667	0.026667	0.303333	0.14	0.38
TRINITY_DN101398_c0_g1		0	0.38	0	0.47	0	0	0.97	0	0	0	0	0	0	0	0	0	0	0	0.126667	0.156667	0.323333	0	0	0
TRINITY_DN101398_c0_g2		0	0	2.2	2.26	0	2	2.27	0	0	0	0	0	0	0	0	0	0	0	0.733333	1.42	0.756667	0	0	0
TRINITY_DN10139_c0_g1	traB domain-containing protein [Hevea brasiliensis]	3.39	3.32	0.37	2.32	1.84	2.77	1.79	5.43	5.47	0.65	1.04	0.63	1.75	1.24	0.95	0.52	0.95	0.9	2.36	2.31	4.23	0.773333	1.313333	0.79
TRINITY_DN1013_c0_g1	PREDICTED: uncharacterized protein LOC100252409 [Vitis vinifera]	218.39	216.3	225.87	164.48	213.62	200.72	181.5	167.4	119.3	126.09	160.76	63.06	117.54	131.3	63.39	87.66	107.67	87.69	220.186667	192.94	156.066667	116.636667	104.076667	94.34
TRINITY_DN101400_c0_g1	WRKY transcription factor 70 [Actinidia chinensis var. chinensis]	60.22	40.27	29.04	98.77	46.73	34.41	44.87	102.26	137.34	22.03	51.77	73.65	90.58	27.53	108.56	124.64	135.16	129.83	43.176667	59.97	94.823333	49.15	75.556667	129.876667
TRINITY_DN101402_c0_g1		1.77	0	0	1.7	0	3.04	0	0	0	2.96	0	2.63	0	3.05	1.61	0	2.9	0	0.59	1.58	0	1.863333	1.553333	0.966667
TRINITY_DN101403_c0_g1	LOW QUALITY PROTEIN: linoleate 10R-lipoxygenase-like [Quercus suber]	0	0	0	0	0	0	0	0	0	0	0	0.28	0	0	1.33	1.62	1.28	0.38	0	0	0	0.093333	0.443333	1.093333
TRINITY_DN101405_c0_g1		1.1	1.55	2.37	0.75	1.07	2.11	0.47	3.24	1.27	0.54	0.68	0.46	0.62	0.29	0.18	0.11	0.46	0.13	1.673333	1.31	1.66	0.56	0.363333	0.233333
TRINITY_DN101405_c1_g1	PREDICTED: probable alpha-mannosidase At5g13980 [Vitis vinifera]	0.4	0.61	1.45	0.37	0	1.73	0	2.48	0.4	0	0	0.29	0	0	0	0	0	0	0.82	0.7	0.96	0.096667	0	0
TRINITY_DN101406_c0_g1	hypothetical protein FH972_021397 [Carpinus fangiana]	0	0.03	0.03	0.09	0.35	0.39	0.18	0	0.04	4.59	0.89	13.71	0.04	0	0	0	0	0	0.02	0.276667	0.073333	6.396667	0.013333	0
TRINITY_DN10140_c0_g1	hypothetical protein FH972_002747 [Carpinus fangiana]	8.09	7.94	6.8	7.52	7.45	8.41	5.53	6.85	5.52	4.01	4.58	2.56	3.67	3.92	2.59	3.83	4.41	3.88	7.61	7.793333	5.966667	3.716667	3.393333	4.04
TRINITY_DN101410_c0_g1	hypothetical protein F0562_018679 [Nyssa sinensis]	1.23	1.73	0.93	0	0.94	0.88	0	1.07	0.61	0.49	0.6	0.15	1.05	0	0.17	0.33	0.34	0.58	1.296667	0.606667	0.56	0.413333	0.406667	0.416667
TRINITY_DN101411_c0_g1		2.62	0	0	2.56	0	0	0	0	5.39	0	0	0	3.24	2.31	2.5	0	0	0	0.873333	0.853333	1.796667	0	2.683333	0
TRINITY_DN101415_c0_g1	nucleolar protein 12-like [Trifolium pratense]	0.23	0	0.21	0.21	0	0	0	0	0	0.37	0	0.34	0	0	0	0.19	0	0.22	0.146667	0.07	0	0.236667	0	0.136667
TRINITY_DN101415_c0_g2		0	0.93	0	0	0	0	0	1.14	0	0	0	5.47	0	0	0	2.39	2.03	0	0.31	0	0.38	1.823333	0	1.473333
TRINITY_DN101416_c0_g1	PREDICTED: transposon Ty3-I Gag-Pol polyprotein isoform X1 [Daucus carota subsp. sativus]	0.09	0.14	0.08	0.16	0.08	0.15	0.25	0.38	0.09	0.41	0.34	0.13	0	0.44	0.15	0.41	0.36	0.49	0.103333	0.13	0.24	0.293333	0.196667	0.42
TRINITY_DN101416_c0_g2		0.96	0.74	0.17	0.53	0	0	2.21	0.17	0.19	0.46	0	0.14	0.2	0	0.16	0.3	0	0	0.623333	0.176667	0.856667	0.2	0.12	0.1
TRINITY_DN101416_c0_g3	putative Quercetin 3-O-methyltransferase 1 [Hibiscus syriacus]	0.56	0.89	1.25	0.54	0.62	0.57	0.16	0.48	0.33	0.38	0.15	0.57	0.84	0.47	0.19	0.26	0.46	0.42	0.9	0.576667	0.323333	0.366667	0.5	0.38
TRINITY_DN101417_c0_g1		1.27	1.45	0.29	1.17	1.16	0.82	3.06	0	0.64	0.25	0	0	0.33	0	0.27	0.78	1.04	0	1.003333	1.05	1.233333	0.083333	0.2	0.606667
TRINITY_DN10141_c0_g1	transcription factor MYB8-like [Vitis riparia]	8.63	10.59	6.97	7.78	8.69	5.57	4.85	3.61	3.62	11.1	10.63	6.5	14.43	9.37	9.87	7.06	7.67	8.1	8.73	7.346667	4.026667	9.41	11.223333	7.61
TRINITY_DN101422_c0_g1		0	0	0	0	0	0	0	0	0	6.32	1.1	0.8	0	0	0	0	0	0	0	0	0	2.74	0	0
TRINITY_DN101422_c0_g2		0	0	0	0	0	0	0	0	0	4.39	0.23	0.5	0	0	0	0	0	0	0	0	0	1.706667	0	0
TRINITY_DN101424_c0_g1		1.31	0	1.21	3.72	0	1.13	0	2.41	2.69	0	0	0.96	2.99	3.34	4.64	0	0	0	0.84	1.616667	1.7	0.32	3.656667	0
TRINITY_DN101424_c0_g2		0	0	0	0	0.36	0.67	0.75	0	0	1.24	0.38	0	0	0.32	0.33	0.32	0	0	0	0.343333	0.25	0.54	0.216667	0.106667
TRINITY_DN101426_c0_g1	uncharacterized transporter C1002.16c-like [Quercus suber]	0	0.17	0	0	0	0.19	0.21	0.58	0.66	0.18	0	0.16	0	0.18	0.19	0	0	0	0.056667	0.063333	0.483333	0.113333	0.123333	0
TRINITY_DN101429_c0_g1		6.46	2.37	3.1	0	0	0	0	0	0	0	0	4.95	0	0	0	0	0	0	3.976667	0	0	1.65	0	0
TRINITY_DN10142_c0_g1	60S ribosomal protein L17-like [Quercus suber]	0.3	0	0.56	0.42	0.14	0.26	0.6	1.07	0.92	4.57	5.23	4.23	18.38	2.34	1.72	0.85	2.65	1.03	0.286667	0.273333	0.863333	4.676667	7.48	1.51
TRINITY_DN10142_c0_g2	60S ribosomal protein L17-like [Quercus suber]	0	0	2.36	0	0	0	0	0.22	0	6.36	0	0	0	4.39	4.72	0	2.05	0	0.786667	0	0.073333	2.12	3.036667	0.683333
TRINITY_DN101430_c0_g1	U1 small nuclear ribonucleoprotein 70 kDa homolog [Quercus suber]	0	0	0	0	0	0	0	0	0	0	0.5	0	1.07	0	1.29	0.43	0	0	0	0	0	0.166667	0.786667	0.143333
TRINITY_DN101434_c0_g1	hypothetical protein DVH24_035904 [Malus domestica]	0	0.58	0	0.72	0	0	2.23	0	0	0	0	0	0	0	0	0	0.63	0	0.193333	0.24	0.743333	0	0	0.21
TRINITY_DN101434_c0_g2	hypothetical protein DVH24_035904 [Malus domestica]	0	1.14	0	0	0	1.32	0	1.42	0	0	0	0	3.57	0	0	0	0	0	0.38	0.44	0.473333	0	1.19	0
TRINITY_DN101437_c0_g1		0.62	0	0.56	0	0	0.53	0	0	0	0	0.61	0	0	0	0	0	0	0	0.393333	0.176667	0	0.203333	0	0
TRINITY_DN101437_c0_g2		0	0.87	0	0	0	1.01	0	1.07	0	0.96	0	0	0	0	1.03	0	0	0	0.29	0.336667	0.356667	0.32	0.343333	0
TRINITY_DN101438_c0_g1		7.53	3.69	0.96	7.28	4.82	8.31	4.86	4.79	2.61	3.02	2.09	0	3.12	8.92	2.41	0	7.86	4.69	4.06	6.803333	4.086667	1.703333	4.816667	4.183333
TRINITY_DN101439_c0_g1		0	0	1.29	0	0	2.4	1.34	0	0	0	0	3.08	0	2.38	1.24	0	0	0	0.43	0.8	0.446667	1.026667	1.206667	0
TRINITY_DN101439_c0_g2		0.36	0.55	0.65	0.66	0.33	0.31	0.69	0.63	0	1.72	0	0.52	0.38	0.6	0.31	0.89	0	0	0.52	0.433333	0.44	0.746667	0.43	0.296667
TRINITY_DN10143_c0_g1	hypothetical protein F0562_026317 [Nyssa sinensis]	61.82	60.24	59.61	59.79	53.92	53.23	64.47	66.43	75.18	45.21	52.73	54.58	34.79	47.43	40.25	63.69	69.96	64.62	60.556667	55.646667	68.693333	50.84	40.823333	66.09
TRINITY_DN10143_c0_g2	hypothetical protein VITISV_000143 [Vitis vinifera]	1.58	1.75	1.4	1.97	0.81	2.46	2.35	2.08	1.76	2.09	1.62	2.33	0.76	0.7	1.76	0.85	1.24	1.56	1.576667	1.746667	2.063333	2.013333	1.073333	1.216667
TRINITY_DN101440_c0_g1	beta-xylosidase, putative, partial [Ricinus communis]	0	0	0.89	2.73	0	0	0	0	0	0	0	0.71	0	0	0	0	0	0	0.296667	0.91	0	0.236667	0	0
TRINITY_DN101441_c0_g2	uncharacterized protein LOC111990054 [Quercus suber]	0.62	0	0	0	0	0	0.6	0	0	1.5	0	0	0.67	0	0	0.54	0	0.61	0.206667	0	0.2	0.5	0.223333	0.383333
TRINITY_DN101444_c0_g1	Receptor-like protein kinase, putative isoform 1 [Theobroma cacao]	17.42	19.4	0	0	8.24	0	30.34	24.37	35.15	0	0	0	12.34	4.53	4.76	63.71	63.48	45.67	12.273333	2.746667	29.953333	0	7.21	57.62
TRINITY_DN101444_c0_g2	PREDICTED: LEAF RUST 10 DISEASE-RESISTANCE LOCUS RECEPTOR-LIKE PROTEIN KINASE-like 2.2 [Vitis vinifera]	7.49	4.45	1.19	0.61	0	3.7	0	0.59	0.67	4.88	1.94	8.23	0	2.15	2.24	10.62	8.33	3.25	4.376667	1.436667	0.42	5.016667	1.463333	7.4
TRINITY_DN101445_c0_g1		0.13	0.7	0.24	0	0.54	0.06	0	0.11	0.63	0.2	0.89	0.05	1.04	0	0	0.45	0.54	0.24	0.356667	0.2	0.246667	0.38	0.346667	0.41
TRINITY_DN101449_c0_g1		10.44	7.64	13.87	0	11.28	2.96	3.42	3.32	4.04	3.01	0	10.7	0	12.49	6.89	8.11	0	0	10.65	4.746667	3.593333	4.57	6.46	2.703333
TRINITY_DN10144_c0_g1	PREDICTED: probable receptor-like protein kinase At5g61350 [Pyrus x bretschneideri]	0.06	0.19	0.17	0	0.11	0	0.42	0	0	0.15	0.55	0.95	0	0	0	0.19	0.36	0.29	0.14	0.036667	0.14	0.55	0	0.28
TRINITY_DN10144_c0_g2	PREDICTED: protein transport protein SEC23 [Vitis vinifera]	20.94	20.63	20.44	20.47	18.38	19.53	17.35	19.73	19.58	19.57	18.59	15.96	18.7	17.09	19.44	18.99	18.11	20.06	20.67	19.46	18.886667	18.04	18.41	19.053333
TRINITY_DN10144_c0_g3		0	0.31	0	0	0.55	0	0	0	0	0.48	0.6	1.18	0	0	0	0	0.83	0.57	0.103333	0.183333	0	0.753333	0	0.466667
TRINITY_DN10144_c0_g4		0	0.18	0	0.22	0.33	0.51	0.46	0.21	0.7	0.38	0.12	0.26	0.6	0.5	0.71	1.12	1.18	0.9	0.06	0.353333	0.456667	0.253333	0.603333	1.066667
TRINITY_DN101450_c0_g2		7.35	0	0	0	0	0	0	0	7.57	0	0	0	0	0	0	0	0	0	2.45	0	2.523333	0	0	0
TRINITY_DN101451_c0_g1		1.26	0	5.79	2.39	0	1.08	0	1.16	1.3	3.11	1.26	0.92	2.87	1.07	1.11	2.42	0	0	2.35	1.156667	0.82	1.763333	1.683333	0.806667
TRINITY_DN101452_c0_g2		0	0	0.93	0.95	0.94	0.87	0	6.47	0	1.66	1.01	1.48	1.13	0	1.77	0	0.83	5.12	0.31	0.92	2.156667	1.383333	0.966667	1.983333
TRINITY_DN101453_c0_g1	Serine/threonine-protein kinase CTR1 [Cajanus cajan]	0	0	0.25	0	0.25	0	0	0	0	0.22	0	1.01	0	0	0.24	0	1.82	0.27	0.083333	0.083333	0	0.41	0.08	0.696667
TRINITY_DN101457_c0_g1		0	0	0.69	0	0.56	0	0	0	0	2.3	0	0	0	0.13	0	0.12	0	0	0.23	0.186667	0	0.766667	0.043333	0.04
TRINITY_DN101457_c0_g2		0	0	0.23	0	0.23	0.22	0.49	0	0	2.85	0.25	0	0	0.21	0	0	0	0	0.076667	0.15	0.163333	1.033333	0.07	0
TRINITY_DN101457_c0_g3		0	0	0.78	0	0.79	1.47	0	0	0	6.23	0	0	0	0	0	0	0	0	0.26	0.753333	0	2.076667	0	0
TRINITY_DN101457_c0_g4	zingipain-2 [Setaria italica]	0	0	0.61	0	0.61	0	0	0	0	2.94	0	0	0	0	0	0	0	0	0.203333	0.203333	0	0.98	0	0
TRINITY_DN101458_c0_g1	histone H2A-like [Quercus suber]	0	0	0.68	0.23	0.46	0.44	0	0.22	0	0.96	0.97	1.06	1.21	1.37	0.82	0.36	0.8	0.98	0.226667	0.376667	0.073333	0.996667	1.133333	0.713333
TRINITY_DN101458_c0_g2	Unknown protein [Arabidopsis thaliana]	0	0.48	0	0	0	0	0	0	0.65	0.51	0.63	0	0	0	2.17	0	0	0	0.16	0	0.216667	0.38	0.723333	0
TRINITY_DN101459_c0_g1		2.47	0.62	0.75	0.77	0.76	0	2.37	0.75	2.54	0	0.82	0.6	0	0	0	1.48	0.67	1.65	1.28	0.51	1.886667	0.473333	0	1.266667
TRINITY_DN10145_c0_g1		0.59	4.71	1.47	4.42	0.54	1.02	3.23	2.64	2.32	20.91	0	9.46	0.63	1.97	4.61	0	1.36	1.74	2.256667	1.993333	2.73	10.123333	2.403333	1.033333
TRINITY_DN101460_c0_g1		0	0	0	0	0.08	0	0	0	0.09	0.21	0	2.06	0	0	0	0	0	0	0	0.026667	0.03	0.756667	0	0
TRINITY_DN101463_c0_g1		0	0	1.84	0	0	0	0	3.68	10.12	0	0	9.4	0	0	0	0	1.61	0	0.613333	0	4.6	3.133333	0	0.536667
TRINITY_DN101464_c0_g1	hypothetical protein FH972_023590 [Carpinus fangiana]	3.17	0.58	2.81	0.78	0.98	1.9	0.47	0.41	1.14	1.01	1.41	0.39	4.71	3.32	2.53	2.99	2.89	3.86	2.186667	1.22	0.673333	0.936667	3.52	3.246667
TRINITY_DN101467_c0_g1	hypothetical protein Lal_00045075 [Lupinus albus]	0	0	0	0	0.35	0.16	0	0	0	1.05	0.19	2.07	0.39	0	0	0	0	0	0	0.17	0	1.103333	0.13	0
TRINITY_DN101467_c0_g2	hypothetical protein Lal_00045075 [Lupinus albus]	0	0	0	0	0	0	1.02	0	0	3.48	0	3.1	0	0	0	0	0	0	0	0	0.34	2.193333	0	0
TRINITY_DN10146_c0_g1		0.82	0.31	0.37	1.88	1.87	0.35	0	0.72	0.83	0	0.81	0.3	0	0	0	0.34	0.33	0	0.5	1.366667	0.516667	0.37	0	0.223333
TRINITY_DN101470_c0_g1		4.98	5.74	3.64	9.9	3.55	7.45	8.44	5.32	8.05	1.56	2.41	1.39	0	0	3.48	1.76	3.12	3.86	4.786667	6.966667	7.27	1.786667	1.16	2.913333
TRINITY_DN101470_c1_g1		0	0	1.96	6.2	0	0	2.03	1.96	4.3	0	0	0	0	0	0	0	1.72	0	0.653333	2.066667	2.763333	0	0	0.573333
TRINITY_DN101472_c0_g1		0	0	0	0	0.29	0	0	0.28	0	0	0.32	0.23	0.33	0	0	0.52	1.31	0.62	0	0.096667	0.093333	0.183333	0.11	0.816667
TRINITY_DN101473_c0_g1		0	0	0	0.61	0.61	1.71	0	0	0	0.53	0	0	0	0	0	0	0.54	0	0	0.976667	0	0.176667	0	0.18
TRINITY_DN101474_c0_g1		0.89	0.22	0.27	0	0	0	0	0.52	0.29	0.23	0.29	0.21	0	0	0.25	0.48	0.24	0	0.46	0	0.27	0.243333	0.083333	0.24
TRINITY_DN101474_c0_g2		0.21	0.16	0.09	0.71	0.1	0.4	0.3	0.58	0.2	0.37	0.62	0.04	0.31	0.4	0.4	0.44	0.39	0.34	0.153333	0.403333	0.36	0.343333	0.37	0.39
TRINITY_DN101475_c0_g1		0	0	0	0	0	0	0	0	0	0	0	4.51	0	0	0	0	0	0	0	0	0	1.503333	0	0
TRINITY_DN101478_c0_g1	uncharacterized membrane protein YBR220C-like [Quercus suber]	0	0	0.27	0.54	0.27	0	0.85	0.26	0.89	0.47	0	0.22	0	0	0	0.48	0	0	0.09	0.27	0.666667	0.23	0	0.16
TRINITY_DN101479_c0_g1		2.26	2.39	0.08	0	0.69	0	0	0.5	0.49	0	0	0	0	0	0	0	0	0.08	1.576667	0.23	0.33	0	0	0.026667
TRINITY_DN101479_c1_g1		1.13	0.43	0	0.53	0	0	0	0	0	0	0	0	0	0	0	0	0	0	0.52	0.176667	0	0	0	0
TRINITY_DN10147_c0_g1	flocculation protein FLO11-like [Quercus suber]	0.31	0.4	0.43	0.25	0.23	0.43	0.16	0.07	0.82	0.91	1.14	0.92	0.76	0	0	0.16	0.37	0	0.38	0.303333	0.35	0.99	0.253333	0.176667
TRINITY_DN101480_c0_g2		0	0	0	0	0	0	1.42	0	0	0	1.48	0	0	0	0	5.83	0	0	0	0	0.473333	0.493333	0	1.943333
TRINITY_DN101481_c0_g3	oxydoreductase ptaK-like [Quercus suber]	0	0	0	0	0	0	0	0	0	0.61	0	0.19	1.32	0	0	0	0	0	0	0	0	0.266667	0.44	0
TRINITY_DN101482_c0_g1		1	0.46	0.48	0.85	0.55	0.96	0	0	0.52	0	0.2	0.05	0.53	0.72	0.11	0	0.28	0.37	0.646667	0.786667	0.173333	0.083333	0.453333	0.216667
TRINITY_DN101483_c0_g1	3-dehydroshikimate dehydratase-like [Quercus suber]	0	0	0	0	0	0	0	0.41	0	0.37	0	0	0.49	0.39	0	0.39	0.38	0	0	0	0.136667	0.123333	0.293333	0.256667
TRINITY_DN101484_c0_g1	nicotinamide/nicotinic acid mononucleotide adenylyltransferase 2-like [Quercus suber]	0.09	0	0	0.04	0	0.08	0.36	0.04	0	0.47	0.09	0.07	0.65	0.27	0.59	0.42	0.69	0.13	0.03	0.04	0.133333	0.21	0.503333	0.413333
TRINITY_DN101485_c0_g1	reverse transcriptase [Corchorus capsularis]	0	0	0	1.53	3.02	1.38	1.54	0	0	6.67	1.62	2.37	0	6.87	0	0	0	0	0	1.976667	0.513333	3.553333	2.29	0
TRINITY_DN101486_c0_g1		0	0	0.18	0.36	0.48	0.34	0.38	0.56	0.19	0.62	0.58	0.34	0.66	0.5	0.51	0.05	0.05	0.24	0.06	0.393333	0.376667	0.513333	0.556667	0.113333
TRINITY_DN101486_c0_g2		0	0	0.52	0	0.17	0.33	0	0.16	0.19	1.05	0.93	0.14	0.58	0.79	0.16	0.9	0.31	0.71	0.173333	0.166667	0.116667	0.706667	0.51	0.64
TRINITY_DN101486_c0_g3		0	0	0.11	0	0	0	0	0	0	0.1	0	0	0	0.21	0	0.78	3.12	1.53	0.036667	0	0	0.033333	0.07	1.81
TRINITY_DN10148_c0_g1		2.12	0.52	1.3	0.69	1.62	1.8	0.16	0	0.41	0.67	1.08	0.31	3.07	1.06	1.59	1.04	2.59	1.73	1.313333	1.37	0.19	0.686667	1.906667	1.786667
TRINITY_DN101492_c0_g1		0	0	0	2.9	0	0	0	0	0	0	0	0	0	2.63	0	0	4.89	0	0	0.966667	0	0	0.876667	1.63
TRINITY_DN101493_c0_g1	probable leucine-rich repeat receptor-like protein kinase At1g35710 [Malus domestica]	0	0	0.09	0.83	0.28	0.17	0.1	0.09	1.67	0	0.1	0.15	0.71	0	0.34	0.7	0.5	1.32	0.03	0.426667	0.62	0.083333	0.35	0.84
TRINITY_DN101493_c0_g2	leucine-rich repeat receptor protein kinase [Spatholobus suberectus]	13.45	6.82	0.19	1.95	2	0	0	0.18	0.42	0	0	0	1.31	0.18	1.27	0.51	0.52	1.01	6.82	1.316667	0.2	0	0.92	0.68
TRINITY_DN101493_c1_g1	hypothetical protein CICLE_v10014216mg [Citrus clementina]	0	0	1.31	5.35	0	0.63	0	3.84	3.66	1.16	1.07	2.64	0.38	0.3	1.85	0.6	0.3	1.75	0.436667	1.993333	2.5	1.623333	0.843333	0.883333
TRINITY_DN101494_c0_g1		5.25	8.03	6.68	12.78	4.95	4.89	9.23	10.5	9.05	10.23	5.87	8.97	4.13	6.64	6.77	10.36	6.29	6.15	6.653333	7.54	9.593333	8.356667	5.846667	7.6
TRINITY_DN101494_c0_g2		1.2	0.91	0	8.32	1.1	1.03	0.38	0	0	1.19	0	0	0	5.31	6.93	3.82	0.65	9.38	0.703333	3.483333	0.126667	0.396667	4.08	4.616667
TRINITY_DN101497_c0_g1		0.16	0	0.44	0.3	0.15	0	0	0	0	0.13	0.48	0.36	0.5	0	0.28	0.13	0.4	0	0.2	0.15	0	0.323333	0.26	0.176667
TRINITY_DN101499_c0_g1	40S ribosomal protein S5 [Quercus suber]	0	0	0	0	0	0	0	1.11	1.47	2.33	2.85	0	1.9	5.38	1.23	1.9	2.91	0	0	0	0.86	1.726667	2.836667	1.603333
TRINITY_DN101499_c0_g2	40S ribosomal protein S5 [Quercus suber]	0	0	1.13	0	0	0	0	1.13	0	0	3.61	0	0	0	0	0	0	0	0.376667	0	0.376667	1.203333	0	0
TRINITY_DN10149_c0_g1	G-type lectin S-receptor-like serine/threonine-protein kinase [Actinidia chinensis var. chinensis]	0.48	0.88	0.52	3.93	4.27	0.55	1.77	0.83	0.75	0.53	0.66	0.49	6.67	1.44	1.9	0.45	0.79	0.45	0.626667	2.916667	1.116667	0.56	3.336667	0.563333
TRINITY_DN10149_c0_g2	G-type lectin S-receptor-like serine/threonine-protein kinase At4g27290 [Ipomoea triloba]	0	1.24	0	1.02	1.01	0.47	1.05	0.98	0	0.44	0	0	0.59	0	0	0	0	0	0.413333	0.833333	0.676667	0.146667	0.196667	0
TRINITY_DN1014_c0_g1		3.58	4.07	9	3.8	2.1	3.87	10.67	7.96	8.04	4.6	3.47	3.25	2.25	1.02	2.71	1.75	1.14	1.17	5.55	3.256667	8.89	3.773333	1.993333	1.353333
TRINITY_DN1014_c0_g2		0	2.38	0	0	0	0	0	0	0	0	0	0	0	0	0	0	0.12	0	0.793333	0	0	0	0	0.04
TRINITY_DN1014_c1_g1	Pentatricopeptide repeat-containing protein, mitochondrial [Vitis vinifera]	3.06	3.12	2.71	2.36	2.09	2.22	2.35	2.02	2.01	1.03	1.83	0.44	2.22	1.49	1.48	1.83	1.67	1.39	2.963333	2.223333	2.126667	1.1	1.73	1.63
TRINITY_DN101500_c0_g2	putative ribonuclease H protein [Vitis vinifera]	0.71	0	0	0.66	0	0	0	1.28	0	0.58	0	0	0	0	0	1.26	0	0	0.236667	0.22	0.426667	0.193333	0	0.42
TRINITY_DN101503_c0_g1	short-chain dehydrogenase/reductase tropE-like [Quercus suber]	0	0	0	0	0	0	0	0	0	0	0	0	0	0	0	4.03	0	0	0	0	0	0	0	1.343333
TRINITY_DN101504_c0_g1	heat shock 70 kDa protein 2 isoform X2 [Quercus suber]	0	0.26	0.31	0	0.31	0	0	0.3	0	1.09	0.67	0.99	0.71	1.14	2.61	0	0	0	0.19	0.103333	0.1	0.916667	1.486667	0
TRINITY_DN101505_c0_g2		0	0	0	0	0	0	1.35	0	0	0	0.92	0	0.5	0	0	0.39	0	0.91	0	0	0.45	0.306667	0.166667	0.433333
TRINITY_DN101505_c0_g3	hypothetical protein FH972_023413 [Carpinus fangiana]	0	0	0	0	0	0	0	0	0	0.05	0.06	0.33	0.13	0.37	0.6	0.44	0.48	0.53	0	0	0	0.146667	0.366667	0.483333
TRINITY_DN101505_c0_g4	uncharacterized protein LOC111995433 [Quercus suber]	0.07	0.04	0.14	0.02	0.02	0.04	0.19	0	0.02	0.08	0.1	0.04	0.45	0.9	0.45	0.64	0.39	0.64	0.083333	0.026667	0.07	0.073333	0.6	0.556667
TRINITY_DN101506_c0_g1		0	1.03	0	0	0	0	0	1.27	0	0	1.38	0	0	0	1.23	0	1.13	0	0.343333	0	0.423333	0.46	0.41	0.376667
TRINITY_DN101506_c0_g2		0	0	0	2.27	0.75	0.7	0	0	0.83	0.66	0	0	0	0	0	0	0.66	0	0	1.24	0.276667	0.22	0	0.22
TRINITY_DN101507_c0_g1	alanyl-tRNA synthetase [Vigna unguiculata]	1.8	1.31	0	1.73	1.69	1.53	0	0	1.82	4.44	1.79	1.31	4.18	0	0	0	0	0	1.036667	1.65	0.606667	2.513333	1.393333	0
TRINITY_DN10150_c0_g1		1.53	2.42	3.29	4.81	1.94	2.45	6.57	6.16	3.42	3.07	2.35	2.06	2.19	3.84	4.02	2.34	2.06	2.11	2.413333	3.066667	5.383333	2.493333	3.35	2.17
TRINITY_DN101510_c0_g1		0	0	0	0	0	0	0	0	0	0	0	8.35	0	0	0	0	0	0	0	0	0	2.783333	0	0
TRINITY_DN101511_c0_g1		0.43	0.16	0.67	0.97	0	0.82	0.1	0.09	0	0.08	0.52	0.08	0	0	0	0.5	0.26	0.1	0.42	0.596667	0.063333	0.226667	0	0.286667
TRINITY_DN101511_c0_g2	uncharacterized protein LOC114265085 [Camellia sinensis]	0.08	0.19	0.79	0.68	0.19	0.91	0.04	0.04	0	0.26	0.2	0.12	0	0	0.04	0.35	0.34	0.31	0.353333	0.593333	0.026667	0.193333	0.013333	0.333333
TRINITY_DN101511_c0_g3		0	0.1	1.41	0.83	0	0.88	0.13	0	0	0	0	0	0	0	0	0.51	0	0.36	0.503333	0.57	0.043333	0	0	0.29
TRINITY_DN101512_c0_g1		0.66	0	0.3	0.61	0	0	0.32	0	0.33	0	0	0.72	0	0	0	0.27	0	0	0.32	0.203333	0.216667	0.24	0	0.09
TRINITY_DN101513_c0_g1		7.86	9.65	0	10.22	10.08	0	7.67	0	0	0	0	0	3.24	2.31	0	0	0	0	5.836667	6.766667	2.556667	0	1.85	0
TRINITY_DN101516_c0_g1		0	0	0	1.06	0	0	0	5.16	2.32	0	0	0	1.27	1.91	0	0	0	0	0	0.353333	2.493333	0	1.06	0
TRINITY_DN101517_c0_g2	hexokinase-like [Quercus suber]	0.2	0.08	0.18	0.27	0.09	0	0	0.26	0	0.39	0.19	0.58	0.7	0.08	1.86	0.08	0.33	0.19	0.153333	0.12	0.086667	0.386667	0.88	0.2
TRINITY_DN101517_c0_g4	hexokinase-like [Quercus suber]	0.68	0.29	0.8	0.18	0.25	0.23	0.13	0.09	0.13	0.82	1.03	0.15	2.7	1.85	2.32	1.88	3.32	2.19	0.59	0.22	0.116667	0.666667	2.29	2.463333
TRINITY_DN101517_c0_g5	hexokinase-like [Quercus suber]	0.21	0.07	0.08	0.19	0.15	0.04	0.04	0.4	0.2	1.29	0.17	0.47	0.04	0.07	0.04	0.64	1.05	0.27	0.12	0.126667	0.213333	0.643333	0.05	0.653333
TRINITY_DN101518_c0_g1	protein-lysine N-methyltransferase rrg1-like [Quercus suber]	0	0	0	0.05	0.11	0.2	0	0	0.12	2.23	0.36	2.04	0	0	0	0	0	0	0	0.12	0.04	1.543333	0	0
TRINITY_DN101518_c0_g2	vacuolar protein sorting-associated protein 28-like [Quercus suber]	0	0	0	0	0	0	0	0	0	1.95	0	1.41	0	0	0	0	0	0	0	0	0	1.12	0	0
TRINITY_DN10151_c0_g1		0	0	6.69	10.02	10.07	17.78	13.66	0	0	0	25.25	10.7	4.47	9.37	10.3	0	0	0	2.23	12.623333	4.553333	11.983333	8.046667	0
TRINITY_DN101522_c0_g1	hypothetical protein F3Y22_tig00110418pilonHSYRG00061 [Hibiscus syriacus]	1.01	0.77	0.69	0.46	0.46	1.52	1.46	0	1.01	0.4	1.24	0.92	0	0.42	0.43	0.41	1.24	0.72	0.823333	0.813333	0.823333	0.853333	0.283333	0.79
TRINITY_DN101529_c0_g1		0.23	0	0.62	0.21	0.63	0.39	0	0.6	0.69	0	0.23	0	0	0	0	0	0	0	0.283333	0.41	0.43	0.076667	0	0
TRINITY_DN10152_c0_g3	hypothetical protein E1A91_A04G100500v1 [Gossypium mustelinum]	0.45	0	0.81	0	0.82	0.39	0	0	0	16.9	3.1	0.98	0	0	0.38	0	0	0.44	0.42	0.403333	0	6.993333	0.126667	0.146667
TRINITY_DN10152_c1_g1	predicted protein [Hordeum vulgare subsp. vulgare]	0	0	0	0	0	0	0	0	0	2.33	0.48	1.43	0.76	1.22	3.53	1.57	0.2	1.86	0	0	0	1.413333	1.836667	1.21
TRINITY_DN10152_c2_g1	hypothetical protein MIMGU_mgv1a015002mg [Erythranthe guttata]	0	0	0	0	2.05	0	0	0	0	1.21	6.69	14.41	3.36	5.59	1.39	2.87	4.7	0	0	0.683333	0	7.436667	3.446667	2.523333
TRINITY_DN101530_c0_g1	dehydrogenase RED2-like [Quercus suber]	0.09	0.07	0.39	0.08	0	0	0	0.07	0.08	0.07	0.08	0.13	0.34	0.14	0.73	0.66	0.92	0.48	0.183333	0.026667	0.05	0.093333	0.403333	0.686667
TRINITY_DN101530_c0_g2	dehydrogenase RED2-like [Quercus suber]	0.9	0	0	0	0.41	0.78	0	0	0	0.36	0.45	0	0.96	0.75	0	2.66	0.37	0.44	0.3	0.396667	0	0.27	0.57	1.156667
TRINITY_DN101532_c0_g1	uncharacterized protein LOC111992916 [Quercus suber]	0	0	0	0	0	0	0	0	0	1.06	0.33	0.96	0	0	0	0.54	0.54	0.32	0	0	0	0.783333	0	0.466667
TRINITY_DN101535_c0_g1	tripeptidyl-peptidase sed4-like [Quercus suber]	0	0	0	0.28	0	0	0	0	0	1.44	1.19	0.22	1.57	1.01	1.54	0.49	0	0.29	0	0.093333	0	0.95	1.373333	0.26
TRINITY_DN101536_c0_g1	probable phosphatase SPAC5H10.03 [Quercus suber]	0	0	0	0	0	0	0	0	0	0.26	0.16	0.37	0.42	0.63	1	0.45	0.63	1.02	0	0	0	0.263333	0.683333	0.7
TRINITY_DN101538_c0_g1		0	0	0	0	0.32	0	0	0.31	0	0.28	0	0	0	0.29	0.3	0	0	0	0	0.106667	0.103333	0.093333	0.196667	0
TRINITY_DN101538_c0_g3		0	0.2	0	0	0	0	0.26	0	0	0.64	0	0	0	0	0.23	0.22	0	0	0.066667	0	0.086667	0.213333	0.076667	0.073333
TRINITY_DN10153_c0_g1	Leucine-rich repeat receptor-like serine/threonine-protein kinase, partial [Actinidia chinensis var. chinensis]	145.06	143.31	231.69	111.22	165.88	170.55	116.57	125.94	87.28	85.6	99.14	46.01	142.53	117.54	181.89	82.69	95.47	63.16	173.353333	149.216667	109.93	76.916667	147.32	80.44
TRINITY_DN101544_c0_g1	hypothetical protein AQUCO_00100045v1 [Aquilegia coerulea]	0	0	0	2.23	0	0	0	17.95	15.03	0	0	0	0	0	0	0	0	0	0	0.743333	10.993333	0	0	0
TRINITY_DN101546_c0_g1		0	0	0	0	0	0	0	2.66	0	0	0	0	0	2.49	0	6.27	0	0	0	0	0.886667	0	0.83	2.09
TRINITY_DN101548_c0_g2		7.3	0	4.05	9.31	2.99	1.66	0	0	2.83	1.82	1.96	5.78	2.61	12.02	1.66	0	0	0	3.783333	4.653333	0.943333	3.186667	5.43	0
TRINITY_DN101548_c0_g3		4.19	3.12	0	1.38	0	0	0	2.58	2.88	1.16	0	2.33	0	0	0	0	0	1.44	2.436667	0.46	1.82	1.163333	0	0.48
TRINITY_DN101549_c0_g2		0	0	0	0	0	0	2.89	2.81	0	0	0	0	0	0	0	0	4.89	6.41	0	0	1.9	0	0	3.766667
TRINITY_DN10154_c0_g1	LOW QUALITY PROTEIN: receptor-like protein kinase FERONIA, partial [Morus notabilis]	39.89	33.13	40.95	64.37	25.23	42.07	61.65	58.78	92.86	34.95	30.67	21.53	1.16	54.45	11.23	14.87	18.38	15.57	37.99	43.89	71.096667	29.05	22.28	16.273333
TRINITY_DN10154_c7_g1	Receptor-like protein kinase [Actinidia chinensis var. chinensis]	0	0	0	0.95	0	0	5.93	0	0	0	0	0	1.1	0	0	0	2.94	0	0	0.316667	1.976667	0	0.366667	0.98
TRINITY_DN101550_c0_g1		0	0	0	0	0	0.56	0	0	0	1.56	0.64	0	0.69	1.08	1.1	0.56	0	0	0	0.186667	0	0.733333	0.956667	0.186667
TRINITY_DN101552_c0_g1		0.37	0	0.34	0	0	0	0	0	0	1.19	0	0	0	0	0.95	0.31	0	1.08	0.236667	0	0	0.396667	0.316667	0.463333
TRINITY_DN101552_c0_g2		0	0.3	1.41	0.36	0	0.34	0	0.35	0.39	2.81	1.92	0	0	0	1.33	3.56	0	0.76	0.57	0.233333	0.246667	1.576667	0.443333	1.44
TRINITY_DN101554_c0_g1		0	0	0	0	0	0	0	0	0	2.84	0	0	4.2	0	0	0	0	0	0	0	0	0.946667	1.4	0
TRINITY_DN101555_c0_g3	salicylate decarboxylase-like [Quercus suber]	0	0.51	0	1.24	0	0	0	0	0	1.35	0	1.22	0	0	0	0	0	0	0.17	0.413333	0	0.856667	0	0
TRINITY_DN101557_c0_g1	PREDICTED: probable serine incorporator [Gossypium raimondii]	0	0	0	0	1.21	0	0.18	0	0	0.3	0.37	1.66	0	0	0	0	0	0	0	0.403333	0.06	0.776667	0	0
TRINITY_DN10155_c0_g1	SAC3 family protein B-like isoform X2 [Camellia sinensis]	9.06	7.12	10.85	11.66	1.71	7.73	11.84	8.34	5.07	5.17	4.93	4.1	1.59	0.91	2.67	3.06	2.7	3.81	9.01	7.033333	8.416667	4.733333	1.723333	3.19
TRINITY_DN101560_c0_g1		0	0	0	0	0	0	0	0	0	0	0	0	4.28	0	0	0	2.78	7.34	0	0	0	0	1.426667	3.373333
TRINITY_DN101563_c0_g1		0.23	0.17	0.75	0	0.14	0.89	0.15	1.03	1.75	1.54	0.66	1.71	0.53	0.13	0.39	1.04	0.56	0.91	0.383333	0.343333	0.976667	1.303333	0.35	0.836667
TRINITY_DN101564_c1_g1		0	0	0	0.7	0	0.66	0.37	0	0.38	0.61	1.88	0	0	0	0	0.95	1.25	0.37	0	0.453333	0.25	0.83	0	0.856667
TRINITY_DN101566_c0_g1		0	0	0	0	0	0	0	0	0	0	0	0	0	0	0	3.09	1.84	0.72	0	0	0	0	0	1.883333
TRINITY_DN101568_c0_g1		0	0	0	0	5.04	0	2.56	0.28	0	22.36	2.69	7.94	0	0	12.5	0.42	1.62	1.12	0	1.68	0.946667	10.996667	4.166667	1.053333
TRINITY_DN101568_c0_g2		0	0	0	0.7	0	0	0.72	0	0	0	1.49	0	0	0	0	0	0	0	0	0.233333	0.24	0.496667	0	0
TRINITY_DN101569_c0_g1		0	0	0	0	0	0	0	2.84	0	0	0	0	0	0	0	0	0	0	0	0	0.946667	0	0	0
TRINITY_DN10156_c0_g1		1.2	0.83	0.54	0	0.44	0.41	0	0.21	0.94	0.47	0.47	0.18	0.36	0.3	0	0.28	0	0	0.856667	0.283333	0.383333	0.373333	0.22	0.093333
TRINITY_DN10156_c0_g2		0	0	0	0	0	0	0	0	0	0	0	0	0	4.11	2.19	0	0	0	0	0	0	0	2.1	0
TRINITY_DN10156_c1_g1	hypothetical protein F0562_028609 [Nyssa sinensis]	8.06	8.82	10.55	9.34	8.33	9.48	8.29	8.14	5.81	3.99	7.31	2.05	10.31	6.05	5.9	5.13	6.26	5.06	9.143333	9.05	7.413333	4.45	7.42	5.483333
TRINITY_DN10156_c2_g1		0.62	0.48	0.14	0.42	0.14	0	0.15	0.8	0	0	0.46	0	0.16	0	0	0	0.64	0.29	0.413333	0.186667	0.316667	0.153333	0.053333	0.31
TRINITY_DN101570_c0_g1	hydroxymethylglutaryl-CoA synthase-like [Quercus suber]	0	0	0	0	0	0	0	0	0	0	0	0	0	0.24	0.49	1.62	0.7	0.55	0	0	0	0	0.243333	0.956667
TRINITY_DN101570_c0_g2	hydroxymethylglutaryl-CoA synthase-like [Quercus suber]	0	0	0	0	0	0	0.17	0	0	0.09	0	0.3	0.35	0.69	0.81	0.95	0.93	0.33	0	0	0.056667	0.13	0.616667	0.736667
TRINITY_DN101573_c0_g1		0	0	0	0	0	0	0.15	0	0	0.72	0.08	1.29	0	0	0	0	0	0	0	0	0.05	0.696667	0	0
TRINITY_DN101574_c0_g1		4.95	2.58	4	3.96	4.06	1.71	11.41	3.97	1.02	6.03	6.29	1.44	1.1	6.46	7.91	10.99	8.88	5.99	3.843333	3.243333	5.466667	4.586667	5.156667	8.62
TRINITY_DN101575_c0_g1		0.35	0.81	0.53	0.21	0.32	0.5	0	0.61	0.12	0.28	0	0.26	0.12	0.1	0	0.09	0.1	0	0.563333	0.343333	0.243333	0.18	0.073333	0.063333
TRINITY_DN101576_c0_g1		2.42	0	0	6.88	1.68	4.65	0	2.23	2.87	2.3	1.21	2.66	0	0	0	8.04	11.22	7.18	0.806667	4.403333	1.7	2.056667	0	8.813333
TRINITY_DN101576_c1_g1		0	0	0.98	0.52	0.54	1.44	0	0	0.57	3.14	1.2	0.81	1.19	0	0	0.48	0.45	0	0.326667	0.833333	0.19	1.716667	0.396667	0.31
TRINITY_DN101576_c1_g2		0	0	0	0	0	0	0	0	0	0	0	0	0	0	0	3.62	0	2.96	0	0	0	0	0	2.193333
TRINITY_DN101578_c0_g1		0.83	0.31	0	0.38	0.76	0	1.19	0.37	0	0	0	0	0	0	0	0.69	0	0.4	0.38	0.38	0.52	0	0	0.363333
TRINITY_DN10157_c0_g1		2.22	0	6.28	0	2.12	0	0	0	0	0	0	0	0	0	4.16	0	0	0	2.833333	0.706667	0	0	1.386667	0
TRINITY_DN101580_c0_g3		0	0.58	0	0	0.35	0.33	0.37	0.34	0	0	0	0	0	0	0	0.95	0.62	0	0.193333	0.226667	0.236667	0	0	0.523333
TRINITY_DN101581_c0_g1	predicted protein [Hordeum vulgare subsp. vulgare]	0.35	0	0	0	0	0	0	0.22	0	3.37	3.5	7.68	6.72	1.46	0.56	9.19	6.38	7.82	0.116667	0	0.073333	4.85	2.913333	7.796667
TRINITY_DN101581_c0_g2	elongation factor, partial [Triticum aestivum]	4.59	0	0	0	0	1.97	0	4.32	2.37	6.24	3.96	3.46	16.79	0	3.5	0	0	0	1.53	0.656667	2.23	4.553333	6.763333	0
TRINITY_DN101582_c0_g1	nucleoporin GLE2-like [Quercus suber]	0	0	0.25	0	0	0	0.13	0	0	1.51	0	2.5	0	0	0	0	0	0	0.083333	0	0.043333	1.336667	0	0
TRINITY_DN101583_c0_g1		0	0	0	0	0	0	0	0	1.19	0	0	3.38	1.3	0	3.04	0	1.88	0	0	0	0.396667	1.126667	1.446667	0.626667
TRINITY_DN101585_c0_g2	unknown [Lotus japonicus]	0	0	0	0.05	0	0	0.06	0	0	0.75	0.41	0.04	0.12	0.45	0.2	0.14	0.25	0.06	0	0.016667	0.02	0.4	0.256667	0.15
TRINITY_DN101586_c0_g1	hypothetical protein D5086_0000161200 [Populus alba]	0	0	0	0.24	0.12	0	0.13	0	0.26	0.95	0.26	0.59	0.27	0.45	0.11	0	0.99	0.5	0	0.12	0.13	0.6	0.276667	0.496667
TRINITY_DN101586_c0_g2	hypothetical protein CJ030_MR7G017751 [Morella rubra]	0	0	0	0.12	0.18	0	0	0.06	0.19	0.51	0.13	0.29	0.33	0.05	0.83	0.15	0.32	0.06	0	0.1	0.083333	0.31	0.403333	0.176667
TRINITY_DN101586_c0_g3		0	0	0	0	0	1.42	0	0	0	0	0	0	1.93	0	7.45	0	0	0	0	0.473333	0	0	3.126667	0
TRINITY_DN101587_c0_g1		0.78	0.58	1.41	0	0	1.34	0	0	0	0	0	0	0	0	0	0	0	0	0.923333	0.446667	0	0	0	0
TRINITY_DN101588_c0_g1		0.12	0.18	0.84	0.14	2.7	0.42	2.65	4.85	0.15	0.27	0.42	0.03	0.19	0.36	0.1	6.08	0.8	5.74	0.38	1.086667	2.55	0.24	0.216667	4.206667
TRINITY_DN101589_c0_g1		0.73	1.39	0.66	0	0.34	0.94	0	2.01	3.02	0	1.11	0.53	0	0	0.65	0	0.3	0.35	0.926667	0.426667	1.676667	0.546667	0.216667	0.216667
TRINITY_DN101589_c1_g1		0	0	0	2.38	0	4.2	9.55	0	0	0	0	0	0	4.31	2.32	12.78	2.02	19.75	0	2.193333	3.183333	0	2.21	11.516667
TRINITY_DN10158_c0_g1	dephospho-CoA kinase [Quercus lobata]	40.15	37.13	40.61	40.27	35.68	38.77	47.42	27.48	23.54	25.55	32.04	21.39	29.23	39.16	27.91	29.38	34.53	29.74	39.296667	38.24	32.813333	26.326667	32.1	31.216667
TRINITY_DN10158_c2_g1		0	1.24	1.55	0	5.87	6.05	0	9.46	6.88	6.56	6.93	11.64	0	0	2.32	0	0	0	0.93	3.973333	5.446667	8.376667	0.773333	0
TRINITY_DN101590_c0_g2		5.81	1.54	3.92	1.67	1.65	3.51	0	1.63	3.95	1.46	6.38	0	0	9.09	1.94	0	3.3	0	3.756667	2.276667	1.86	2.613333	3.676667	1.1
TRINITY_DN101590_c0_g3	preprotein translocase subunit SECE1-like [Vitis riparia]	0	0.35	0.67	0.68	0.34	0.51	0.58	0.32	0	0.53	0.44	0.27	0.52	0.25	0.38	0.06	0.19	0.35	0.34	0.51	0.3	0.413333	0.383333	0.2
TRINITY_DN101593_c0_g1		0.22	0	0	0	0	0	0	0	0	0	0	0.16	0.46	0.19	0.76	0.18	0	0.21	0.073333	0	0	0.053333	0.47	0.13
TRINITY_DN101595_c0_g1	translationally-controlled tumor protein homolog [Quercus suber]	0.19	0.14	0.77	1.22	0	0	0.74	3.32	1.11	5.13	1.02	2.25	1.9	2.31	2.26	0.71	1.64	0	0.366667	0.406667	1.723333	2.8	2.156667	0.783333
TRINITY_DN101596_c0_g1		0	0	0	0	0	0	0	0.19	0.43	0	0.21	0.47	0	0.18	0	0.52	0.53	0.21	0	0	0.206667	0.226667	0.06	0.42
TRINITY_DN101598_c0_g1		3.48	0	0	0	3.39	2.96	0	0	0	0	0	0	0	0	0	0	0	0	1.16	2.116667	0	0	0	0
TRINITY_DN101598_c0_g2		0	0.58	1.4	0.72	0	0	0.74	0	2.36	0	0	0	0	0.64	0	0.69	0	0	0.66	0.24	1.033333	0	0.213333	0.23
TRINITY_DN101598_c0_g3	elongation factor Tu, mitochondrial [Camellia sinensis]	19.48	21.46	22.94	17.03	19.65	19.09	23.34	21.37	16.23	7.25	9.84	2.98	12.58	8.03	7.24	13.05	13.91	11.81	21.293333	18.59	20.313333	6.69	9.283333	12.923333
TRINITY_DN101598_c1_g1		1.36	3.04	3.25	1.29	0	0	0.77	3.72	0	0	0	0	0	0.68	0	0	0	0	2.55	0.43	1.496667	0	0.226667	0
TRINITY_DN10159_c0_g1		3.59	0.49	2.32	0	0.61	0.15	0.63	0.15	0.48	0.12	1.09	0.24	5.72	4.08	2.09	0.83	0.52	0.15	2.133333	0.253333	0.42	0.483333	3.963333	0.5
TRINITY_DN1015_c0_g1	actin-related protein 8 isoform X3 [Manihot esculenta]	34.6	39.2	34.05	28.46	29.02	30.76	35.29	28.97	24.94	23.28	29.31	16.27	19.45	23.51	13.94	25.52	28.85	25.81	35.95	29.413333	29.733333	22.953333	18.966667	26.726667
TRINITY_DN1015_c1_g1	hypothetical protein F0562_021472 [Nyssa sinensis]	19.45	20.66	20.02	19.72	17.62	19.04	17.84	21.01	22.08	15.84	16.88	12.45	16.63	14.66	14.21	14.96	14.11	15.98	20.043333	18.793333	20.31	15.056667	15.166667	15.016667
TRINITY_DN1015_c1_g2	hypothetical protein F0562_021472 [Nyssa sinensis]	0.87	0.87	1.03	0.41	0.82	1.21	0.67	1.13	1.09	0.82	1.05	0.74	0.56	0.41	0.63	0.28	0.24	0.23	0.923333	0.813333	0.963333	0.87	0.533333	0.25
TRINITY_DN1015_c2_g1		0.71	0.81	1.14	0.69	0.54	0.79	0.29	0.75	1.26	1.39	0.71	0.75	0.5	0.6	1.01	0.42	0.53	0.54	0.886667	0.673333	0.766667	0.95	0.703333	0.496667
TRINITY_DN101600_c0_g1	hypothetical protein Lal_00009498 [Lupinus albus]	0.35	0	0.47	0	0.16	0	0.17	0	0.52	0	1.2	0.51	0.36	0	0	0	0	0	0.273333	0.053333	0.23	0.57	0.12	0
TRINITY_DN101602_c0_g1	DNA-binding protein creA-like [Quercus suber]	0	0	0	0	0	0	0	0	0	1.37	0	0	1.85	0	0.73	0	0	0	0	0	0	0.456667	0.86	0
TRINITY_DN101606_c0_g1	hypothetical protein FH972_022789 [Carpinus fangiana]	0.37	0.12	0	0.08	0	0.47	0	0.31	0	0.17	0.68	0.09	0.66	1.52	1.54	0.7	1.11	1.52	0.163333	0.183333	0.103333	0.313333	1.24	1.11
TRINITY_DN101606_c0_g2	hypothetical protein FH972_022789 [Carpinus fangiana]	0.14	0	0	0.13	0	0	0	0	0	0.88	0.27	0	1.7	0.58	0.36	0.65	0.69	0.92	0.046667	0.043333	0	0.383333	0.88	0.753333
TRINITY_DN101607_c0_g1		0	0	0	0	0	0	0	0	0	0	0	3.98	0	0	0	0	0	0	0	0	0	1.326667	0	0
TRINITY_DN101608_c0_g1		0	0.82	0	0	0	0	0	0	0	0	0	0	0	0	0	0	0	0	0.273333	0	0	0	0	0
TRINITY_DN10160_c0_g1	unnamed protein product [Triticum turgidum subsp. durum]	0.09	1.2	3.25	3.69	6.32	2.43	0.17	1.17	0.17	6.41	6	13.79	5.49	8.77	6.48	2.15	5.8	3.27	1.513333	4.146667	0.503333	8.733333	6.913333	3.74
TRINITY_DN10160_c1_g1	hypothetical protein Ahy_B04g069025 [Arachis hypogaea]	0	0.87	0	0.5	0	0	0	0	0	0.43	3.73	0	1.16	6.82	2.3	0.48	0.91	2.71	0.29	0.166667	0	1.386667	3.426667	1.366667
TRINITY_DN101611_c0_g1		5.06	1.87	2.4	4.93	0	0	0	0	0	2.16	2.6	0	0	0	0	2.78	0	2.72	3.11	1.643333	0	1.586667	0	1.833333
TRINITY_DN101612_c0_g1		0	0	0	0	0	0	0	0	0	3.74	0	0	0	0	0	0	0	0	0	0	0	1.246667	0	0
TRINITY_DN101613_c0_g1	cytochrome c oxidase assembly protein COX15-like [Quercus suber]	0.08	0	0.14	0.07	0	0	0.23	0.07	0	0.31	0.08	0.18	0.16	0.2	0.95	0.06	0.26	0	0.073333	0.023333	0.1	0.19	0.436667	0.106667
TRINITY_DN101613_c0_g2		0	0	0	0.25	0.25	0.24	0	0	0	1.09	0.27	0.6	0	0.23	0.47	0.22	0.68	0	0	0.246667	0	0.653333	0.233333	0.3
TRINITY_DN101615_c0_g1		0.23	0	0	0.21	0.83	0.19	0.22	0	0	0.54	0.45	0.5	1.4	1.32	0.58	0.36	0.37	0	0.076667	0.41	0.073333	0.496667	1.1	0.243333
TRINITY_DN101618_c0_g1	glutaredoxin-like [Quercus suber]	0	0	0	0	0	0	0.69	0	1.09	0.57	0	0	1.88	1.5	0.92	2.07	1.17	0.35	0	0	0.593333	0.19	1.433333	1.196667
TRINITY_DN101619_c0_g1	putative disease resistance protein At3g14460 [Ricinus communis]	0.17	0.06	0.15	0.23	0.15	0.21	0.97	0.29	0.16	0.79	0.9	2.39	0.25	1.75	0.86	0	0.07	0	0.126667	0.196667	0.473333	1.36	0.953333	0.023333
TRINITY_DN101619_c1_g1	putative disease resistance RPP13-like protein 1 isoform X2 [Hevea brasiliensis]	0	0	0	0	0	0	0	0	0	0.07	0	0.21	0	0	0	1.15	0.46	1.65	0	0	0	0.093333	0	1.086667
TRINITY_DN101619_c2_g1		0	0	0	0	0	0	0	0	0	0	0	0	0	0	0	0.98	0.77	2.05	0	0	0	0	0	1.266667
TRINITY_DN10161_c0_g1	hypothetical protein F0562_010231 [Nyssa sinensis]	1.91	1.55	2.3	0.94	0.43	2.37	0.36	1.06	0.66	0.8	2.25	4.09	0.2	0.52	0.54	0.31	1.52	0.6	1.92	1.246667	0.693333	2.38	0.42	0.81
TRINITY_DN10161_c0_g2		0.82	1.4	0.55	0.74	0.19	0.35	0.79	1.06	0.61	1.13	1	0.74	0.42	0	0.52	1.29	0.33	0.58	0.923333	0.426667	0.82	0.956667	0.313333	0.733333
TRINITY_DN101625_c0_g1	hypothetical protein FH972_025910 [Carpinus fangiana]	0.21	0.08	0	0	0.1	0.36	0	0	0	0.5	0.1	0.08	1.7	1.49	0.27	1.55	1.65	1.37	0.096667	0.153333	0	0.226667	1.153333	1.523333
TRINITY_DN101629_c0_g1		0	0	0	0	0.44	0	0.46	0.42	0.48	0	0	0	0	0.79	0	0	0.39	0.46	0	0.146667	0.453333	0	0.263333	0.283333
TRINITY_DN10162_c0_g1	PREDICTED: receptor-like protein 12 [Pyrus x bretschneideri]	0	0.34	1.22	8.41	11.84	3.67	219.74	53.54	101.05	1.09	2.23	3.54	25.74	29.72	31.69	54.38	49.49	71.37	0.52	7.973333	124.776667	2.286667	29.05	58.413333
TRINITY_DN101634_c0_g1		0	0.41	0	0	0	0	0	0	0	0.88	0	0	0	0.92	0.94	0	0	0.54	0.136667	0	0	0.293333	0.62	0.18
TRINITY_DN101634_c0_g2	probable Delta(7)-sterol 5(6)-desaturase [Quercus suber]	0	0	0	0	0	0	0	0	1.65	6.67	0	0	0	0	0	0	0	0	0	0	0.55	2.223333	0	0
TRINITY_DN101635_c0_g1	uncharacterized protein LOC111993509 [Quercus suber]	0	0.08	0.15	0.1	0.2	0.51	0.53	0	0	2.36	0.75	4.95	0	0.05	0	0	0	0	0.076667	0.27	0.176667	2.686667	0.016667	0
TRINITY_DN101636_c0_g1		0	0	1.09	2.24	0	0	2.3	0	0	1.95	1.18	0	0	0	0	0	0.96	0	0.363333	0.746667	0.766667	1.043333	0	0.32
TRINITY_DN101636_c0_g2		0	0.42	0	0	0	1.45	0	0	0.57	0	0	0	0	0.47	0.96	0.48	0.92	0.55	0.14	0.483333	0.19	0	0.476667	0.65
TRINITY_DN101637_c0_g1	MDIS1-interacting receptor like kinase 2-like [Pistacia vera]	1.95	1.11	7.85	9.3	6.6	9.6	1.86	3.63	13.38	9.34	10.76	5.72	6.06	3.2	10.11	12.61	20.53	33.07	3.636667	8.5	6.29	8.606667	6.456667	22.07
TRINITY_DN101637_c0_g2		0	0	0.3	0.61	0.61	0.86	0.96	1.75	3.67	0.79	0	0	0	0	0.56	0	0	0	0.1	0.693333	2.126667	0.263333	0.186667	0
TRINITY_DN101638_c0_g1		0	0	0	0	0	0	0.38	0.07	0.04	0.74	0.12	0.03	1.1	0.73	0.88	0.63	0.69	0.04	0	0	0.163333	0.296667	0.903333	0.453333
TRINITY_DN101639_c0_g1		0.68	0	3.6	0	0.41	0.77	0	0	0	12.32	0.33	0	0	0.06	0	0	0.05	0	1.426667	0.393333	0	4.216667	0.02	0.016667
TRINITY_DN10163_c0_g1		0.83	0	6.73	2.34	1.76	2.37	2.4	0.75	1.51	3.09	2.09	7.51	1.83	2.63	0	0.56	5.39	5.45	2.52	2.156667	1.553333	4.23	1.486667	3.8
TRINITY_DN10163_c0_g2		0.71	0.18	0	0	0	0	1.6	5.09	9.45	0	0	0	0.73	0.4	0.61	0	0	0	0.296667	0	5.38	0	0.58	0
TRINITY_DN101642_c0_g1	NADH:ubiquinone reductase (H(+)-translocating) [Handroanthus impetiginosus]	0	0	0.67	0	0	0	0	0	2.27	0	0	0	0	2.48	0	0	0.6	0.73	0.223333	0	0.756667	0	0.826667	0.443333
TRINITY_DN101643_c0_g1	B-box domain protein [Actinidia chinensis var. chinensis]	2.73	3.83	2.13	3.55	6.54	4.87	3.01	2.49	5.47	24.62	14.8	28.77	12.85	22.14	5.92	4.68	4.42	7.98	2.896667	4.986667	3.656667	22.73	13.636667	5.693333
TRINITY_DN101647_c0_g1		0.48	0	0.44	0	0.44	0	0	0	0.49	0.77	0.48	1.4	0	0	0	2.85	1.96	0	0.306667	0.146667	0.163333	0.883333	0	1.603333
TRINITY_DN101648_c0_g1		0	0	0	0	0	0.61	0	1.28	0	0	0	1.03	4.64	1.79	0.61	0	1.16	2.82	0	0.203333	0.426667	0.343333	2.346667	1.326667
TRINITY_DN101648_c0_g2		0	0	0	0	0	0.84	0	0	0	0	0	0	1.09	3.3	3.41	0	0	0.99	0	0.28	0	0	2.6	0.33
TRINITY_DN10164_c0_g1	predicted protein [Hordeum vulgare subsp. vulgare]	3.32	3.91	4.95	2.2	4.49	1.59	2.35	1.06	1.82	5.82	2.58	18.56	0.49	0.23	3.14	8.88	12.61	5.4	4.06	2.76	1.743333	8.986667	1.286667	8.963333
TRINITY_DN10164_c0_g2	predicted protein [Hordeum vulgare subsp. vulgare]	1.13	1.75	3.28	1.24	1.59	0.39	0.95	0.26	1.1	4.69	1.04	9.72	0.3	0.06	1.36	4.59	4.38	2.6	2.053333	1.073333	0.77	5.15	0.573333	3.856667
TRINITY_DN10164_c1_g1	predicted protein [Hordeum vulgare subsp. vulgare]	0.75	0.49	0.77	0.19	0.49	0	0.21	0	0	0.5	0.21	1.25	0	0.09	0.18	0.99	0.62	0.2	0.67	0.226667	0.07	0.653333	0.09	0.603333
TRINITY_DN10164_c2_g1	predicted protein [Hordeum vulgare subsp. vulgare]	1.18	0.26	0.15	0.46	0.15	0.14	0	0	0.17	2.39	0	0	0	0	0	0.13	0.41	0.16	0.53	0.25	0.056667	0.796667	0	0.233333
TRINITY_DN101650_c0_g1	endonuclease III homolog [Quercus suber]	0	0	0.74	0	0	0	0	0	0	0.33	0	0	0.87	1.03	0	0.68	0	0	0.246667	0	0	0.11	0.633333	0.226667
TRINITY_DN101650_c0_g2	endonuclease III homolog [Quercus suber]	0	0	0	0	0	0	0	0	0	0	0	0.2	0.29	0.69	0.47	0.44	0.23	0.26	0	0	0	0.066667	0.483333	0.31
TRINITY_DN101650_c0_g3	endonuclease III homolog [Quercus suber]	0	0	0	0	0	0.17	0	0	0	0	0	0	0.83	0.5	0.17	0.64	0.5	0.76	0	0.056667	0	0	0.5	0.633333
TRINITY_DN101652_c0_g1		0.61	0	0	0	0	0	0	0	0	3.42	1.8	0.44	0	0	0	0	0.49	0	0.203333	0	0	1.886667	0	0.163333
TRINITY_DN101654_c0_g1		0.13	0.4	0.59	0	0.24	0	0.25	0.33	0	0.31	0.25	0.38	0.39	0.11	0.22	0.2	0.32	0.49	0.373333	0.08	0.193333	0.313333	0.24	0.336667
TRINITY_DN101654_c0_g2		0	0	0.42	0	0	0	0.44	0	0	0.37	1.37	0.33	0	0	0	0	0	0	0.14	0	0.146667	0.69	0	0
TRINITY_DN101655_c0_g1		1.55	0.58	0	13.45	0	2.76	3.72	2.1	0.8	0	0	0	2.55	0	0	0.69	0.63	3.53	0.71	5.403333	2.206667	0	0.85	1.616667
TRINITY_DN101657_c0_g1	SNF1-related protein kinase 2.5 [Arabidopsis thaliana]	0	0	0	0	0.79	0	0.82	0	0	0	0	3.09	0	0	2.21	0	0	0	0	0.263333	0.273333	1.03	0.736667	0
TRINITY_DN101657_c0_g2	serine/threonine-protein kinase SAPK10 isoform X1 [Olea europaea var. sylvestris]	0.17	0	0.08	0	0.54	0	0.08	0.14	0	0.27	0.08	1.37	0.09	0	0	0.07	0	0.08	0.083333	0.18	0.073333	0.573333	0.03	0.05
TRINITY_DN101657_c0_g3	serine/threonine-protein kinase SAPK2 [Ziziphus jujuba]	0	0	0	0	1.24	0	0	0	0	0.54	0	3.91	0	0	0	1.18	0	0	0	0.413333	0	1.483333	0	0.393333
TRINITY_DN101658_c0_g1	uncharacterized FAD-binding protein C12C2.03c-like [Quercus suber]	0	0.12	0	0.14	0	0	0.15	0	0	0.84	0	0.22	0.31	0.13	0.39	0.36	0.87	0.43	0.04	0.046667	0.05	0.353333	0.276667	0.553333
TRINITY_DN101658_c0_g2	hypothetical protein FH972_025068 [Carpinus fangiana]	0.05	0.16	0	0	0.05	0	0	0.09	0	0.33	0.05	0.12	0.37	0.04	0.54	0.2	0.4	0.15	0.07	0.016667	0.03	0.166667	0.316667	0.25
TRINITY_DN10165_c0_g1	PREDICTED: putative cysteine-rich receptor-like protein kinase 35 [Vitis vinifera]	40.69	41.95	102.65	141.9	124.73	108.03	57.96	55.47	64.27	107.04	125.69	115.23	279	240.22	254.56	201.73	213.43	240.7	61.763333	124.886667	59.233333	115.986667	257.926667	218.62
TRINITY_DN10165_c0_g2	cysteine-rich receptor-like protein kinase 10 [Camellia sinensis]	3.04	3.21	1.48	0	3.63	1.6	0	0	0	0.37	1.83	1.87	1.6	4.33	6.14	2.05	3.83	3.55	2.576667	1.743333	0	1.356667	4.023333	3.143333
TRINITY_DN101660_c0_g1	probable phosphatase SPAC5H10.03 [Quercus suber]	0.57	0.43	0	0.53	0	1.47	0.54	0.51	0	0	0	0	0	0	0	0	0.46	0	0.333333	0.666667	0.35	0	0	0.153333
TRINITY_DN101660_c0_g2	probable phosphatase SPAC5H10.03 [Quercus suber]	0	0	0	0	0.36	1.34	0.37	0	0	0	0	0	0	0	0.33	0	0.32	0	0	0.566667	0.123333	0	0.11	0.106667
TRINITY_DN101662_c0_g1		0	0	0	0	0	0	0	0	0	0	0	0	0	0	0.64	0	1.82	1.48	0	0	0	0	0.213333	1.1
TRINITY_DN101664_c0_g1	hypothetical protein FH972_021774 [Carpinus fangiana]	0	0.97	0	0	0	0	0	0	0	0	1.31	0	0	1.11	1.16	0	1.07	0	0.323333	0	0	0.436667	0.756667	0.356667
TRINITY_DN101668_c0_g1		0.29	0	0	0	0	0	0.56	0.26	0	1.17	0	0	0	0.73	0.25	0.24	0	0.28	0.096667	0	0.273333	0.39	0.326667	0.173333
TRINITY_DN10166_c0_g1	PREDICTED: probable disease resistance protein At4g27220 [Vitis vinifera]	0	0	0	0	0.76	0	0	0	0	0	0	0	4.26	0.17	2.82	0	0	0	0	0.253333	0	0	2.416667	0
TRINITY_DN10166_c0_g2	disease resistance protein At4g27190-like [Quercus lobata]	0	0	8.73	25.63	1.84	13.98	0	4.8	2.24	1.97	3.17	2.22	0	0	0	0	0	0	2.91	13.816667	2.346667	2.453333	0	0
TRINITY_DN10166_c0_g3	hypothetical protein F0562_033863 [Nyssa sinensis]	0	0	0	0	2.31	0	0	0	0	0	0	0	4.87	5.59	4.38	0	0	0	0	0.77	0	0	4.946667	0
TRINITY_DN101670_c0_g1	predicted protein [Hordeum vulgare subsp. vulgare]	0	0	0	0	0	0	0	0	0	0	0	0	2.85	0	0	2.52	1.92	0	0	0	0	0	0.95	1.48
TRINITY_DN101670_c0_g2	predicted protein [Hordeum vulgare subsp. vulgare]	0	3.38	0	0	0	0	0	0	0	0	0	0	0	0	0	0	6.19	1.57	1.126667	0	0	0	0	2.586667
TRINITY_DN101671_c1_g1	predicted protein, partial [Hordeum vulgare subsp. vulgare]	0	0.25	0	0	0	0	0	0.14	0	0.26	0.16	0.36	0.17	0.28	0.28	0.13	0.27	0.31	0.083333	0	0.046667	0.26	0.243333	0.236667
TRINITY_DN101674_c0_g1		1.08	0.81	1.61	0	0.46	0.76	0.48	0.39	0	0.75	0.49	1.09	0	0.21	1.5	1.22	0.77	0.97	1.166667	0.406667	0.29	0.776667	0.57	0.986667
TRINITY_DN101674_c0_g2		0	3.09	1.96	0	0	0	0	0	0	0	0	0	2.52	1.82	3.88	0	0	0	1.683333	0	0	0	2.74	0
TRINITY_DN101674_c0_g3		1.43	0.72	2.58	0	0.87	0	0	0	0.48	1.52	2.34	1.72	0	0.4	0	0	0.77	0.93	1.576667	0.29	0.16	1.86	0.133333	0.566667
TRINITY_DN101675_c0_g1		0.46	0	0.41	0	0.42	0	0	0	0.92	0	0	0	0	0	0.39	0.76	0.74	0	0.29	0.14	0.306667	0	0.13	0.5
TRINITY_DN10167_c0_g1		10.7	9.58	10.1	9.73	10.55	10.9	10.64	8.67	8.7	6.81	9.75	9	16.13	14.66	9.91	9.68	9.61	10.65	10.126667	10.393333	9.336667	8.52	13.566667	9.98
TRINITY_DN10167_c1_g1		0.61	0.68	1.51	1.27	0.56	0.45	1.02	1.57	0.6	0.69	0.34	0.64	0.53	0.29	0.45	0.41	0.43	0.57	0.933333	0.76	1.063333	0.556667	0.423333	0.47
TRINITY_DN101683_c0_g1		0	0	0	0	0	0	0	0	0	0	0	5.1	0	0	0	0	0	0	0	0	0	1.7	0	0
TRINITY_DN101686_c0_g1		0	0	0	0	0	0	0	0	0	0	0	1.16	0	0	0.91	0.91	0.43	0	0	0	0	0.386667	0.303333	0.446667
TRINITY_DN101686_c0_g2		0	0	0	0	0	0	0	0	0	0	0	0	0.62	0.25	1.01	0	0.24	0.86	0	0	0	0	0.626667	0.366667
TRINITY_DN101687_c0_g1		0	0.95	0.22	0.68	0	0.21	0.96	0.22	0	0	0	0	0	0	0	0	0	0	0.39	0.296667	0.393333	0	0	0
TRINITY_DN101687_c0_g3	PREDICTED: uncharacterized protein LOC107956226 [Gossypium hirsutum]	0	0	0	0.99	0	0	0	0.96	0	0	0	0	0.57	0.45	0.46	0	0	0	0	0.33	0.32	0	0.493333	0
TRINITY_DN101688_c0_g1		0	0	0	0	0	0	0	0	0	0.84	0	1.5	0	0	0	0	0	1.04	0	0	0	0.78	0	0.346667
TRINITY_DN101689_c0_g1		410.97	396.3	534.11	461.14	526.43	584.17	491.75	536.09	579.45	416.56	573.64	392.1	488.89	448.9	398.2	523.26	567.56	507.94	447.126667	523.913333	535.763333	460.766667	445.33	532.92
TRINITY_DN10168_c0_g1	cytochrome P450 704C1-like [Vitis riparia]	6.82	7.1	8.39	3.87	5.03	7.03	1.29	2.41	1.49	2.72	3.62	1.03	3.96	4.32	1.89	2.76	3.16	3.15	7.436667	5.31	1.73	2.456667	3.39	3.023333
TRINITY_DN10168_c1_g1		0.25	0.58	1.37	0.93	0	0.22	0.97	0.88	0.5	0.6	0.25	0.18	0.52	0.63	0.86	0	0.41	0.48	0.733333	0.383333	0.783333	0.343333	0.67	0.296667
TRINITY_DN10168_c1_g2		1.25	0.95	0	0	0.29	0.27	0	0.82	0.94	0	0	0.45	0.98	0	0	0	0.26	0.3	0.733333	0.186667	0.586667	0.15	0.326667	0.186667
TRINITY_DN10168_c1_g3		0.11	0.25	0.2	0.2	0.49	0	0.1	0.09	0.11	0.26	0.11	0	0.44	0.27	0	0.08	0.36	0.1	0.186667	0.23	0.1	0.123333	0.236667	0.18
TRINITY_DN10168_c1_g4	PREDICTED: uncharacterized protein LOC100252268 [Vitis vinifera]	27.97	25.91	25.51	28.47	31.06	30.34	31.3	25.79	27.51	28.3	29.6	20.57	30.29	28.83	25.07	26.86	32.29	32.1	26.463333	29.956667	28.2	26.156667	28.063333	30.416667
TRINITY_DN101690_c0_g1		0	0	0	22.8	0	10.32	0	61.81	113.43	4.14	5.18	19.6	1.47	30.21	16.55	9.59	8.95	6.85	0	11.04	58.413333	9.64	16.076667	8.463333
TRINITY_DN101690_c0_g2	wall-associated receptor kinase-like 1 [Vitis riparia]	0	0	0	0	1.37	0	0	1.47	7.48	0	0	1.78	0	0	0	0	0	0	0	0.456667	2.983333	0.593333	0	0
TRINITY_DN101693_c0_g2	hexokinase-like [Quercus suber]	0.37	0.06	0.15	0.15	0	0.35	0.2	0.21	0.2	0.8	0.36	0.15	1.3	0.99	1.19	0.28	1.18	0.11	0.193333	0.166667	0.203333	0.436667	1.16	0.523333
TRINITY_DN101694_c0_g1		0	0	0	0	3.2	0	0	0	0	2.84	0	0	0	2.95	0	0	0	0	0	1.066667	0	0.946667	0.983333	0
TRINITY_DN101694_c0_g2	developmental and secondary metabolism regulator veA-like [Quercus suber]	0.14	0	0	0.06	0	0	0.14	0.06	0	0.89	0.28	0.1	0.43	0.36	0.79	0.33	0.18	0.4	0.046667	0.02	0.066667	0.423333	0.526667	0.303333
TRINITY_DN101694_c0_g3	developmental and secondary metabolism regulator veA-like [Quercus suber]	0	0	0	0	0	0	0.33	0	0	0.54	0.67	0	0	0	1.16	0.28	0.28	0	0	0	0.11	0.403333	0.386667	0.186667
TRINITY_DN101698_c0_g2		0	0	6.5	1.67	0	0	0	0	0	0	0	0	0	0	0	0	0	0	2.166667	0.556667	0	0	0	0
TRINITY_DN10169_c0_g1	casein kinase I-like [Quercus suber]	1.42	0.34	1.3	0.61	0.75	1.01	0.99	0.45	0.53	6.72	3.44	24.48	2.29	6.19	10.5	2.83	2.76	3.02	1.02	0.79	0.656667	11.546667	6.326667	2.87
TRINITY_DN1016_c0_g1	hypothetical protein F0562_027930 [Nyssa sinensis]	15.42	11.87	9.44	34.17	17.31	15.99	9.37	8.92	14.31	13.04	16.05	11.47	25.02	19.33	21.57	13.85	13.61	16.87	12.243333	22.49	10.866667	13.52	21.973333	14.776667
TRINITY_DN1016_c0_g2	hypothetical protein F0562_027930 [Nyssa sinensis]	4.79	4.17	3.59	3.86	4.14	3.86	3.39	3.5	3.78	3.65	4.66	4.69	4.15	4.43	5.98	7.4	7.8	9.32	4.183333	3.953333	3.556667	4.333333	4.853333	8.173333
TRINITY_DN101700_c0_g1		0	0	0	1.42	0	0	0	0	0	2.48	0	0	0	0	0	0	1.22	0	0	0.473333	0	0.826667	0	0.406667
TRINITY_DN101703_c0_g1		0	0	0.46	0.46	0.22	0.85	0	0.63	0.25	0.6	1.18	0.35	1.73	1.44	1.23	0.8	0.2	1.45	0.153333	0.51	0.293333	0.71	1.466667	0.816667
TRINITY_DN101705_c1_g1	hypothetical protein FH972_021748 [Carpinus fangiana]	0	0	0	0	0	0	0	0	0	4.47	0	0	0	0	5	0	0	0	0	0	0	1.49	1.666667	0
TRINITY_DN101707_c0_g1		0	0	0	1.59	0	0.21	0	0	0	0	0	0	0	0.82	0	0	0	0	0	0.6	0	0	0.273333	0
TRINITY_DN101709_c0_g1		0	0.08	0.1	0.35	0	0	0	0	0.1	0.93	1.71	0.31	0.32	0	2.02	0.08	0.35	0	0.06	0.116667	0.033333	0.983333	0.78	0.143333
TRINITY_DN10170_c0_g1		5.21	4.4	0	0	4.54	0	3.75	11.71	6.8	0	0.21	0	5.52	0.39	5.63	0.17	0.18	0	3.203333	1.513333	7.42	0.07	3.846667	0.116667
TRINITY_DN101710_c0_g1	GTP-binding protein rho2-like [Quercus suber]	0.31	0.12	0.61	0.05	0.09	0.18	0.05	0.18	0	0.41	0.3	0.15	1.65	1.3	0.88	1.5	1.37	0.67	0.346667	0.106667	0.076667	0.286667	1.276667	1.18
TRINITY_DN101711_c0_g1		0	2.53	0	1.58	0	0	0	0	0	0	0	0	0	0	0	0.76	0.69	0	0.843333	0.526667	0	0	0	0.483333
TRINITY_DN101714_c0_g1	unnamed protein product [Coffea canephora]	0.25	0.36	0.22	1.34	0.34	1.58	1.41	0.56	0.33	0.64	0.29	0.27	0.49	0.87	0.19	0.24	0.61	0.36	0.276667	1.086667	0.766667	0.4	0.516667	0.403333
TRINITY_DN101715_c0_g2		0	1.38	1.66	0.57	0	0	0	0	0	0	0	0	0	0	0	0	0.5	0.6	1.013333	0.19	0	0	0	0.366667
TRINITY_DN101716_c0_g1	hypothetical protein FH972_022966 [Carpinus fangiana]	0	0	0	0	0	0	0	0	0	0.6	0	1.46	0	0	0	0	0	0	0	0	0	0.686667	0	0
TRINITY_DN101716_c0_g2	hypothetical protein FH972_022966 [Carpinus fangiana]	0	0	0	0	0	0	0	0	0	1.2	0.49	2.17	0	0	0	0	0	0	0	0	0	1.286667	0	0
TRINITY_DN101716_c0_g3	hypothetical protein FH972_022966 [Carpinus fangiana]	0	0	0.09	0.17	0.26	0	0.09	0	0	0.98	0.09	1.96	0	0	0	0	0	0	0.03	0.143333	0.03	1.01	0	0
TRINITY_DN101716_c0_g6	hypothetical protein FH972_022966 [Carpinus fangiana]	0	0	0	0	0	0	0	0	0	0.64	0	3.42	0	0	0	0	0	0	0	0	0	1.353333	0	0
TRINITY_DN101718_c0_g1	ferric/cupric reductase transmembrane component 2-like [Quercus suber]	0	0	0	0	0	0.47	0	0	0	0	0	0	0	0.45	1.84	1.38	0	0	0	0.156667	0	0	0.763333	0.46
TRINITY_DN10171_c0_g1	hypothetical protein F0562_010900 [Nyssa sinensis]	3.09	3.4	2.79	3.17	2.5	2.61	1.54	2.36	1.86	0.76	1.17	0.92	2.11	1.63	1.53	1.51	1.65	1.69	3.093333	2.76	1.92	0.95	1.756667	1.616667
TRINITY_DN10171_c1_g1	hypothetical protein CDL12_13946 [Handroanthus impetiginosus]	0	1.29	0	0.81	2.39	0	0	0.78	1.76	0	0	0	2.84	2.89	3.72	0	0	0	0.43	1.066667	0.846667	0	3.15	0
TRINITY_DN101720_c0_g1	zinc finger CCCH domain-containing protein 48 isoform X2 [Arachis ipaensis]	0	0	0	0	0	0.82	1.84	0.87	0.98	0	0	0	0	0	0	0	0	0	0	0.273333	1.23	0	0	0
TRINITY_DN101722_c0_g1	putative disease resistance protein RGA3 [Pistacia vera]	13.88	10.47	0	6.64	4.74	1.77	6.57	0.62	5.61	0	0	0	6.69	0	1.77	12.04	9.89	10.7	8.116667	4.383333	4.266667	0	2.82	10.876667
TRINITY_DN101722_c1_g1	Cc-nbs-lrr resistance protein, putative isoform 1 [Theobroma cacao]	0.23	0.35	1.24	0.63	0	0.2	0	0.4	0.91	0.36	1.13	0.5	0	0.38	0	0	0	0	0.606667	0.276667	0.436667	0.663333	0.126667	0
TRINITY_DN101727_c0_g1	acyl-CoA desaturase-like [Quercus suber]	0	0	0	0	0	0.55	0	0.57	0.65	0.51	0	0	0	0	0	0	0	0	0	0.183333	0.406667	0.17	0	0
TRINITY_DN101727_c0_g2		0	0	0	3.67	0	0	0	0	0	0	0	0.95	0	0	1.14	0	0	0	0	1.223333	0	0.316667	0.38	0
TRINITY_DN10172_c0_g1	probable L-type lectin-domain containing receptor kinase S.5 [Camellia sinensis]	1.66	0.84	0.36	0.42	1.58	0.35	0.47	3.3	4.22	0.37	0.76	2.84	10.72	3.11	29.39	16.8	5.71	18.21	0.953333	0.783333	2.663333	1.323333	14.406667	13.573333
TRINITY_DN10172_c0_g2	probable L-type lectin-domain containing receptor kinase S.5 [Camellia sinensis]	0.03	0.04	0.51	0.28	1.56	0.59	1.06	9.34	17.68	0.33	0.8	3.09	0.92	0.02	1.08	16.43	3.85	17.2	0.193333	0.81	9.36	1.406667	0.673333	12.493333
TRINITY_DN101730_c0_g1		0	0	0	0	0	0	0	0	0	0	0	0	0	0	0	0	0	0	0	0	0	0	0	0
TRINITY_DN101732_c0_g1		0.86	1.93	0	0.81	0	0	2.47	0	0	0	0.85	0	0	0.72	2.23	1.56	0	0	0.93	0.27	0.823333	0.283333	0.983333	0.52
TRINITY_DN101733_c0_g2		0.74	0	0	0.34	0	0	0	0	0.74	0.29	0.36	0.27	0.77	0.61	0.63	0	0	0.36	0.246667	0.113333	0.246667	0.306667	0.67	0.12
TRINITY_DN101734_c1_g1		0.8	0.67	0.65	0.59	0.25	0.31	0.33	0.32	0.24	0.58	0.79	0.64	0.4	0.29	0.34	0.35	0.44	0.57	0.706667	0.383333	0.296667	0.67	0.343333	0.453333
TRINITY_DN101734_c2_g1	hypothetical protein A4A49_03079 [Nicotiana attenuata]	0.54	0.36	0.07	1.18	0	0	0.89	0.13	0.15	0.18	0.15	0.11	0.08	0	0	0.24	0.38	0.36	0.323333	0.393333	0.39	0.146667	0.026667	0.326667
TRINITY_DN101734_c2_g2		0	0	0	0.91	0	0.17	0.38	0	0	0.31	0.19	0	0	0	0	0.16	0	0	0	0.36	0.126667	0.166667	0	0.053333
TRINITY_DN101734_c2_g3		0.66	0.5	0	1.23	0	0	0	0	1.35	1.07	0	0	0	0	0	0	0.54	0	0.386667	0.41	0.45	0.356667	0	0.18
TRINITY_DN101735_c0_g1	hypothetical protein FH972_022697 [Carpinus fangiana]	0	0	0	0	0	0	0	0	0	0	0	2.49	0	0	0	0	0	0	0	0	0	0.83	0	0
TRINITY_DN101735_c0_g2		0	0	0	0	0	0	0	0	0	0	0	1.79	0	0	0	0	0	0	0	0	0	0.596667	0	0
TRINITY_DN101735_c0_g3	hypothetical protein FH972_022697 [Carpinus fangiana]	0	0	0	0	0.34	0	0	0	0	1.48	0	1.07	0	0	0	0	0	0	0	0.113333	0	0.85	0	0
TRINITY_DN101736_c0_g1	hypothetical protein Ahy_A09g046533 isoform B [Arachis hypogaea]	0	0	0	0	0	0	0	0.21	0.24	0	0	0.18	0	0.2	0	0.97	1.99	3.69	0	0	0.15	0.06	0.066667	2.216667
TRINITY_DN101738_c0_g1	apoptosis-inducing factor 1-like [Quercus suber]	0.11	0.08	0.2	0	0	0	0	0	0.32	0.26	0.85	0.24	0.55	0	0.19	0.17	0.18	0	0.13	0	0.106667	0.45	0.246667	0.116667
TRINITY_DN10173_c0_g1	putative disease resistance RPP13-like protein 1 [Hevea brasiliensis]	52.9	56.3	26.64	28.67	24.8	21.96	28.29	18.39	12.2	21.94	15.88	18.56	11.36	19.82	12.2	65.34	31.47	58.72	45.28	25.143333	19.626667	18.793333	14.46	51.843333
TRINITY_DN10173_c1_g1	NB-ARC domain-containing protein [Cephalotus follicularis]	0	0.32	1.55	3.54	0.78	1.47	3.7	0	0	0	0.84	0.31	0.45	0.35	2.91	0	0	0	0.623333	1.93	1.233333	0.383333	1.236667	0
TRINITY_DN10173_c2_g1	putative disease resistance protein At3g14460 [Ricinus communis]	0	0	8.24	0	2.09	7.51	0	0	0	11.11	4.47	6.57	0	0	0	0	0	0	2.746667	3.2	0	7.383333	0	0
TRINITY_DN101742_c0_g1	hypothetical protein BC332_29549 [Capsicum chinense]	0	0	0	0	0	0	0	0.26	0	0	0.3	0	0	0.75	0	0.98	0.49	0	0	0	0.086667	0.1	0.25	0.49
TRINITY_DN101743_c0_g1	TMV resistance protein N-like [Punica granatum]	13.27	4.62	0	1.78	2.5	0	0.78	0	0	0	0	0	0	0	0	0	0	0	5.963333	1.426667	0.26	0	0	0
TRINITY_DN101743_c0_g2	PREDICTED: TMV resistance protein N-like [Eucalyptus grandis]	8.35	6.43	3.03	10.76	4.17	2.46	8.59	14.5	13.93	4.74	3.9	4.55	7.76	5.22	5.36	0.81	0	0	5.936667	5.796667	12.34	4.396667	6.113333	0.27
TRINITY_DN101746_c0_g1		1.13	0.84	0	0	0	0	0	0	0	1.85	0	0	0	0	0	3.19	0.92	0	0.656667	0	0	0.616667	0	1.37
TRINITY_DN101747_c0_g1		1.96	1.45	0	0	3.73	0	0	0	0	0	0	0	0	0	0	0	0	0	1.136667	1.243333	0	0	0	0
TRINITY_DN101748_c0_g1	hypothetical protein CQW23_26600 [Capsicum baccatum]	0	1.93	0	0	0	0	0	0	0	0	0	0	0	2.31	2.5	0	0	0	0.643333	0	0	0	1.603333	0
TRINITY_DN101749_c0_g1	short-chain dehydrogenase/reductase fsr5-like [Quercus suber]	0	0	0	0	0	0	0	0	0	0	0	1.03	0	0	4.98	0	0	0	0	0	0	0.343333	1.66	0
TRINITY_DN10174_c0_g1		57.46	32.55	46.46	109.79	98.47	57.34	43.24	20.4	32.33	35.28	71.27	131.41	200.64	109.05	310.77	258.85	173.68	177.61	45.49	88.533333	31.99	79.32	206.82	203.38
TRINITY_DN101751_c0_g1		0.89	0.67	0	2.5	0	0	0	0	0	0	0	0	0.98	0.75	0	0	0	0	0.52	0.833333	0	0	0.576667	0
TRINITY_DN101754_c0_g1	vacuolar protein sorting-associated protein 55 homolog [Phalaenopsis equestris]	0.28	0.21	1.27	0.78	0	0.48	0	0	0	0.9	0.83	1.64	0	0.23	0.24	0.46	0.69	1.08	0.586667	0.42	0	1.123333	0.156667	0.743333
TRINITY_DN101755_c0_g1	myb family transcription factor PHL11 [Quercus suber]	0	0	0	20.13	0	9.17	11.78	0	0	0	0	0	0	17.03	3.12	0	0	0	0	9.766667	3.926667	0	6.716667	0
TRINITY_DN101758_c0_g1	predicted protein [Hordeum vulgare subsp. vulgare]	0	0.1	0	0	0	0.22	0.13	0.11	0	0.31	0.13	0.28	0.13	0	0.11	0.2	0.11	0.12	0.033333	0.073333	0.08	0.24	0.08	0.143333
TRINITY_DN10175_c0_g1	hypothetical protein MANES_18G036100 [Manihot esculenta]	731.58	723.9	583.82	410.06	550.93	569.81	332.63	333.62	419.2	370.87	247.65	124.77	152.11	250.62	83.25	203.36	317.89	139.69	679.766667	510.266667	361.816667	247.763333	161.993333	220.313333
TRINITY_DN101761_c0_g1		0.38	0	1.03	0.35	0.35	0.99	0.73	0	0.38	0.3	0.75	1.11	0.4	0.64	0.97	0.32	1.25	1.11	0.47	0.563333	0.37	0.72	0.67	0.893333
TRINITY_DN101764_c0_g1	hypothetical protein F0562_004740 [Nyssa sinensis]	0	1.14	0	0	0	0	0	0	0.38	2.41	1.48	0.55	0.4	0.31	0	0	0	0	0.38	0	0.126667	1.48	0.236667	0
TRINITY_DN101764_c0_g2	protein FAR1-RELATED SEQUENCE 5-like [Quercus suber]	0	0	0	2.45	0	0	0	0	0	0	0	0	1.47	0	2.29	0	0	0	0	0.816667	0	0	1.253333	0
TRINITY_DN101764_c0_g3	protein FAR1-RELATED SEQUENCE 5-like [Quercus lobata]	0	0	0	1.2	0.05	0.51	0	0	0	0	0	0	0.5	0.14	0.28	0	0	0	0	0.586667	0	0	0.306667	0
TRINITY_DN101764_c0_g4	protein FAR1-RELATED SEQUENCE 5-like [Quercus suber]	0	0	0	0.77	0	0	0	0	0	0	0	0	1.32	0	0.71	0	0	0	0	0.256667	0	0	0.676667	0
TRINITY_DN101767_c0_g1	actin, clone 403 [Rhodamnia argentea]	1.32	2	3.87	1.6	0	4.25	2.01	0	1.84	8.81	6.88	2.18	10.73	0	1.13	2.32	2.1	1.94	2.396667	1.95	1.283333	5.956667	3.953333	2.12
TRINITY_DN101768_c0_g1	hypothetical protein FH972_021712 [Carpinus fangiana]	0.14	0.22	0.21	0.54	0.26	0.21	0.29	0.26	0.31	2.01	0.6	1.68	0.09	0.05	0.15	0.86	1.17	1.01	0.19	0.336667	0.286667	1.43	0.096667	1.013333
TRINITY_DN101768_c0_g3	hypothetical protein FH972_021712 [Carpinus fangiana]	0	0	0	0	0	0	0	0	0	0	0	1.27	0.46	0	0.37	0	0.36	0	0	0	0	0.423333	0.276667	0.12
TRINITY_DN101768_c1_g1	hypothetical protein FH972_021712 [Carpinus fangiana]	0.09	0	0	0.08	0	0.12	0.04	0.08	0	0.68	0.54	0.2	0.23	0.46	0.86	0.66	0.11	0.17	0.03	0.066667	0.04	0.473333	0.516667	0.313333
TRINITY_DN101768_c1_g2	hypothetical protein FH972_021712 [Carpinus fangiana]	0	0	0	0	0	0	0	0	0	0.72	0.18	0	0.19	0.15	0.31	0.29	0	0	0	0	0	0.3	0.216667	0.096667
TRINITY_DN101769_c0_g1		0	1.05	1.31	0	1.33	1.22	0	0	1.46	0	0	1.04	0	2.42	0	0	0	0	0.786667	0.85	0.486667	0.346667	0.806667	0
TRINITY_DN101769_c3_g1	uncharacterized protein LOC115989430 [Quercus lobata]	0	0	0	5.73	0	1.99	0	0.06	0	0	0	0	0	0.06	0	1.87	2.32	2.55	0	2.573333	0.02	0	0.02	2.246667
TRINITY_DN10176_c0_g1	hypothetical protein T459_03924 [Capsicum annuum]	20.27	10.22	22.2	11.3	19.16	11.69	91.8	29.25	37.64	2.55	3.44	1.34	6.44	8.11	15.42	16.65	14.19	25.86	17.563333	14.05	52.896667	2.443333	9.99	18.9
TRINITY_DN10176_c0_g2		5.99	2.69	4.66	2.6	4.73	2.86	5.25	1.55	3.44	1.39	3.38	1.61	1.96	0	4.54	22.16	7.71	11.31	4.446667	3.396667	3.413333	2.126667	2.166667	13.726667
TRINITY_DN10176_c1_g1		0	0	0	0	0	0	0	0	5.67	0	0	0	0	0	0	0	0	0	0	0	1.89	0	0	0
TRINITY_DN101770_c0_g1	60S ribosomal protein L8-like [Quercus suber]	0.09	0	0	0	0.33	0.62	0.26	0.15	0.1	1.19	0.44	0.32	5.95	5.32	4.47	0.71	1.78	1.29	0.03	0.316667	0.17	0.65	5.246667	1.26
TRINITY_DN101772_c0_g1		0.31	0.23	0.56	0.28	0.28	0.26	1.18	0.27	0.93	0.25	0.3	1.57	0	0	0.26	0.5	0.76	1.18	0.366667	0.273333	0.793333	0.706667	0.086667	0.813333
TRINITY_DN101773_c0_g1		0.54	0	0	0	0.25	0	0	0	0	0	0.26	0.2	0	0.22	0.23	0	0.22	0.26	0.18	0.083333	0	0.153333	0.15	0.16
TRINITY_DN101776_c0_g1		0	2.21	0	5.9	2.91	0	0	0	3.09	2.58	0	0	0	0	0	0	0	0	0.736667	2.936667	1.03	0.86	0	0
TRINITY_DN101776_c0_g2		0.15	0.16	0.05	0	0.09	0.22	0	0	0	0.36	0.15	0.27	0.52	0.04	0.53	0.16	0.04	0.1	0.12	0.103333	0	0.26	0.363333	0.1
TRINITY_DN101777_c0_g3		0	0.28	0.16	0.33	0.17	0.16	0.18	0.16	0	0.29	0.54	0.53	0	0	0.47	0.14	0	0.17	0.146667	0.22	0.113333	0.453333	0.156667	0.103333
TRINITY_DN101778_c0_g1		0	0.31	0	0.46	0.28	0.09	0.1	0	0.6	0.32	1.2	0.15	0.41	0	0	1.26	0.42	0.28	0.103333	0.276667	0.233333	0.556667	0.136667	0.653333
TRINITY_DN10177_c0_g1	hypothetical protein ES332_A11G179600v1 [Gossypium tomentosum]	16.22	10.27	0	12.95	15.72	3.13	123.58	7.7	2.58	0	0	0	19.9	41.82	16.05	1.16	4.33	0	8.83	10.6	44.62	0	25.923333	1.83
TRINITY_DN101780_c0_g1		0.4	0.3	0	0.37	0	0	1.54	0	0	0	0	0	0	0	0	0.67	0.65	0.39	0.233333	0.123333	0.513333	0	0	0.57
TRINITY_DN101781_c0_g1		0.36	0.37	0.44	0.22	0.28	0.1	1.29	0.72	0.58	0.28	0	0.22	0.06	0.15	0.15	0.6	0.25	0.28	0.39	0.2	0.863333	0.166667	0.12	0.376667
TRINITY_DN10178_c0_g1	hypothetical protein F0562_017591 [Nyssa sinensis]	20.82	18.8	0	0	1.35	0	56.5	0	0	0	0	0	0	0	0	43.34	20.1	42.35	13.206667	0.45	18.833333	0	0	35.263333
TRINITY_DN10178_c0_g2		0	0	0	0	0	0	0	14.82	20.19	0	0	0	0	0	0	0	0	0	0	0	11.67	0	0	0
TRINITY_DN10178_c0_g3		0	0	0	0	0	0	0	0	0	0	0	0	4.38	0	12.23	0	0	0	0	0	0	0	5.536667	0
TRINITY_DN10178_c1_g1	hypothetical protein F0562_025812 [Nyssa sinensis]	1.56	1.87	1.41	1.26	1.16	1.4	1.89	1.41	1.17	1.61	1.39	1.63	0.87	0.8	0.81	0.85	0.4	0.93	1.613333	1.273333	1.49	1.543333	0.826667	0.726667
TRINITY_DN101790_c0_g1		0	0.47	0.55	0	0.28	0	0.15	0	0	0.12	0.59	0.33	0	0.13	0	0	0	0	0.34	0.093333	0.05	0.346667	0.043333	0
TRINITY_DN101791_c0_g1		0	0.46	3.03	1.17	3.73	3.8	1.62	0	0.43	121.16	3.07	75.87	0.58	0	0	0	0.5	0.41	1.163333	2.9	0.683333	66.7	0.193333	0.303333
TRINITY_DN101794_c0_g1		0.4	0.61	0.36	1.32	0	0	0.89	1.13	1.42	1.14	1.29	2.61	0.53	0.44	0.67	0.31	0.87	0.62	0.456667	0.44	1.146667	1.68	0.546667	0.6
TRINITY_DN101795_c0_g1	hypothetical protein EZV62_028218 [Acer yangbiense]	0.58	0	0.79	0	0	0.25	0.84	0	0	0.23	0	0	0	0	0	0	0	0	0.456667	0.083333	0.28	0.076667	0	0
TRINITY_DN101795_c0_g2	uncharacterized protein LOC110036103 [Phalaenopsis equestris]	1.5	3.84	0.65	1.33	0	0	2.72	0	2.18	0.57	0.7	0	0	2.38	0.61	3.77	1.74	0	1.996667	0.443333	1.633333	0.423333	0.996667	1.836667
TRINITY_DN101795_c2_g1	hypothetical protein EZV62_028218 [Acer yangbiense]	0	0.85	0	0	0	0.98	0	0	2.35	1.87	0	0	0	0	0	0	0	0	0.283333	0.326667	0.783333	0.623333	0	0
TRINITY_DN101796_c0_g1	C2 and GRAM domain-containing protein At1g03370-like [Hevea brasiliensis]	0.52	0	0.95	0.48	0.48	0.45	0	0	0	0.84	0.52	1.9	0	0	0	0.89	1.28	0.51	0.49	0.47	0	1.086667	0	0.893333
TRINITY_DN101798_c0_g1		0	0	0	11.53	0	6.09	1.36	0	0	0	0	0	0	6.04	2.52	0	0	0	0	5.873333	0.453333	0	2.853333	0
TRINITY_DN101798_c0_g2		0	0	3.25	1.67	0	0	1.69	0	0	0	0	0	0	0	0	0	0	0	1.083333	0.556667	0.563333	0	0	0
TRINITY_DN101798_c0_g3		0.27	0.41	0	0	0	0.47	0.52	0.24	0.54	0	0	0	0	0.45	0	0.66	0.22	0.26	0.226667	0.156667	0.433333	0	0.15	0.38
TRINITY_DN10179_c0_g1	uncharacterized protein LOC114280979 [Camellia sinensis]	4.66	5.08	2.65	2.01	3.75	3.01	5.14	2.37	2.06	3.3	2.24	1.89	2.81	3.1	2.26	1.62	2.07	2.07	4.13	2.923333	3.19	2.476667	2.723333	1.92
TRINITY_DN10179_c0_g2	uncharacterized protein LOC111445000 [Cucurbita moschata]	3.23	3.75	0.25	1.5	1.77	0.51	3.02	0.9	0.24	0.94	0.74	0.22	0.85	1.23	1.73	0	0.12	0.14	2.41	1.26	1.386667	0.633333	1.27	0.086667
TRINITY_DN1017_c0_g1	PREDICTED: LOW QUALITY PROTEIN: putative E3 ubiquitin-protein ligase XBAT35 [Juglans regia]	142.8	131.82	113.99	137.45	127.55	129.33	144.61	140.81	133.87	89.72	95.26	85.3	108.9	102.54	101.79	107.29	104.32	114.2	129.536667	131.443333	139.763333	90.093333	104.41	108.603333
TRINITY_DN1017_c0_g2	L-ascorbate peroxidase 3 [Ricinus communis]	344.39	359.22	359.5	364.07	322.02	385.79	423.03	289.71	305.66	279.54	384.3	205.37	198.76	352.69	160.2	313.93	362.06	338.48	354.37	357.293333	339.466667	289.736667	237.216667	338.156667
TRINITY_DN1017_c1_g1		3.64	2.14	1.82	1.12	0.37	1.74	1.55	3.57	1.22	0.65	0.4	0.59	0.42	0.34	0	1.01	0	0	2.533333	1.076667	2.113333	0.546667	0.253333	0.336667
TRINITY_DN1017_c8_g1		1.04	1.17	0.94	1.63	1.73	1.13	1.19	0.89	0.92	0.45	0.74	0.83	1.43	0.24	0.48	0.66	1.49	1.06	1.05	1.496667	1	0.673333	0.716667	1.07
TRINITY_DN101802_c0_g1	rhodanese-like domain-containing protein 6 isoform X2 [Rhodamnia argentea]	0.05	0.23	0.14	0.14	0.14	0.04	0.48	0.51	0.58	0	0.1	0	0.05	0	0.21	0.04	0	0.05	0.14	0.106667	0.523333	0.033333	0.086667	0.03
TRINITY_DN101803_c0_g1		0	0	0.48	0.53	0.12	0.23	0.32	0	0	6.23	1.49	7.7	0	0	0	0	0	0	0.16	0.293333	0.106667	5.14	0	0
TRINITY_DN101804_c0_g1	rho-type GTPase-activating protein 1-like [Quercus suber]	0	0	0	0	0	0	0	0	0	0.41	0.51	0	0	0.43	0	0	0	1.01	0	0	0	0.306667	0.143333	0.336667
TRINITY_DN101804_c0_g2		0.67	0	0	0	0	0	0	0	0	0	0	0	1.44	0	1.14	0	0	2.64	0.223333	0	0	0	0.86	0.88
TRINITY_DN101810_c0_g1	60S ribosomal protein L25-B-like [Quercus suber]	0	0	0	0	0	0	0.35	0.32	0	0.29	0.72	0.27	0.77	0	0.94	0.3	0	0	0	0	0.223333	0.426667	0.57	0.1
TRINITY_DN101815_c0_g1		0	2.13	0	0	0	0	0	0	0	0	2.99	0	0	0	0	0	0	0	0.71	0	0	0.996667	0	0
TRINITY_DN101816_c0_g1		0	0	0	0	0	0	0	0	0	1.24	0	0	0	0	2.68	0	0	0	0	0	0	0.413333	0.893333	0
TRINITY_DN101817_c0_g1		0	0	1.58	0	0	0	0	0	0	0	0	2.51	0	0	0	0	0	0	0.526667	0	0	0.836667	0	0
TRINITY_DN101818_c0_g1	40S ribosomal protein S4-like [Quercus suber]	0	0	0.76	1.56	0	0	0	0	0	0.68	4.05	3.63	5.21	2.8	1.44	0.75	0.68	0	0.253333	0.52	0	2.786667	3.15	0.476667
TRINITY_DN101818_c0_g2	40S ribosomal protein S4-like [Quercus suber]	0	0	0	0	0	0	0	0	0	0.94	1.15	0	0	0	0	0	0.47	0	0	0	0	0.696667	0	0.156667
TRINITY_DN101819_c0_g1	hypothetical protein F0562_026740 [Nyssa sinensis]	0.5	0.38	0.68	0.46	0.46	0.65	0.48	0	0.75	0.2	0.49	0	0.26	0.21	0.21	0.2	0	0.72	0.52	0.523333	0.41	0.23	0.226667	0.306667
TRINITY_DN10181_c0_g1		1.35	1.34	0.77	1.25	0.54	1.04	2.7	1.48	0.92	0.7	0.33	0.53	0.55	0.79	0.44	1.16	0.42	0.82	1.153333	0.943333	1.7	0.52	0.593333	0.8
TRINITY_DN10181_c0_g2		0.86	0.94	0.72	0.91	0.28	0.53	2.22	1.62	0.93	0.38	0.37	0.43	0.24	0.38	0.35	0.32	0.34	0.67	0.84	0.573333	1.59	0.393333	0.323333	0.443333
TRINITY_DN10181_c0_g3		1.07	1.98	0	0.39	0.2	0.93	0.62	0.19	0.43	0.17	0.42	0.79	0.22	1.44	0.55	0.34	0.53	1.23	1.016667	0.506667	0.413333	0.46	0.736667	0.7
TRINITY_DN10181_c1_g1		5.89	6.58	2.73	0	4.15	3.8	0	4.09	1.52	3.67	1.48	2.17	1.71	1.26	0	0	8.76	1.52	5.066667	2.65	1.87	2.44	0.99	3.426667
TRINITY_DN101821_c0_g1		0.64	0.16	0.19	0.19	0	0	0.62	0.55	0.42	0	0	0.16	0	1.06	0.54	0.17	0	0.4	0.33	0.063333	0.53	0.053333	0.533333	0.19
TRINITY_DN101821_c1_g2		0	0	0	3.12	0.42	0.72	0	0	0	0	0	0	0	5.31	0.39	0	0	0	0	1.42	0	0	1.9	0
TRINITY_DN101821_c2_g1		0	0	0	0	0	0	0	0	0	0	0	0	0	2.68	0	0	0	0	0	0	0	0	0.893333	0
TRINITY_DN101823_c0_g1	hypothetical protein Lal_00007095 [Lupinus albus]	0	0	0.34	0	0	0	0.54	0	0	0	0.37	0	0.96	0.78	0	0.3	0.77	0	0.113333	0	0.18	0.123333	0.58	0.356667
TRINITY_DN101826_c0_g1	hypothetical protein EJB05_33972, partial [Eragrostis curvula]	0	0	0	0	2.15	0	1.11	0	0	2.85	0	0	0	0	0	0	0	0	0	0.716667	0.37	0.95	0	0
TRINITY_DN10182_c0_g1	Pyridoxal phosphate homeostasis protein [Vitis vinifera]	0.57	1.37	4.05	0.83	2.24	3.34	8.84	4.92	3.87	3.07	3.9	2.12	2.81	3.77	2.97	9.04	9.01	6.73	1.996667	2.136667	5.876667	3.03	3.183333	8.26
TRINITY_DN10182_c0_g2		8.14	5.6	2.09	1.57	1.86	1.6	1.02	2.6	3.22	0.29	1.05	0.57	0.43	1.27	1.27	0.14	0.2	0.08	5.276667	1.676667	2.28	0.636667	0.99	0.14
TRINITY_DN10182_c0_g3	PREDICTED: proline synthase co-transcribed bacterial homolog protein-like [Nelumbo nucifera]	55.92	60.69	52.72	52.32	56.45	55.11	78.46	53.45	47.35	41.56	50.38	21.96	40.53	51.06	29.38	33.56	41.09	38.71	56.443333	54.626667	59.753333	37.966667	40.323333	37.786667
TRINITY_DN101830_c0_g1	aurofusarin biosynthesis cluster protein S-like [Quercus suber]	0	0	0	0	0	0	0	0	0	1.87	1.52	0.29	0.84	0	2.65	2.66	0	0.77	0	0	0	1.226667	1.163333	1.143333
TRINITY_DN101831_c0_g2	ATP synthase subunit beta, mitochondrial [Rhodamnia argentea]	0.15	0	0	0.37	0.4	0.72	0	0.48	0	0.64	1.36	0.58	1.43	4.18	3.13	0.68	1.22	0.8	0.05	0.496667	0.16	0.86	2.913333	0.9
TRINITY_DN101831_c1_g1	ATP synthase subunit beta, mitochondrial-like [Quercus suber]	0.8	0	0.73	0	0	0	0	0.72	0	1.95	1.59	0	3.51	0	1.38	0.72	0	0	0.51	0	0.24	1.18	1.63	0.24
TRINITY_DN101831_c2_g1	hypothetical protein FH972_022482 [Carpinus fangiana]	0	0	0	0	0	0.13	0	0.26	0	0.59	0.29	0.33	0.76	0.37	1.01	0.23	0.37	0.42	0	0.043333	0.086667	0.403333	0.713333	0.34
TRINITY_DN101832_c0_g1	60S ribosomal protein L39-like [Nymphaea colorata]	0	0	6.08	4.17	6.16	0	0	2.02	0	1.82	0	0.98	2.61	0	0	0	0	0	2.026667	3.443333	0.673333	0.933333	0.87	0
TRINITY_DN101832_c0_g2	60S ribosomal protein L39-like [Nymphaea colorata]	0	0	0	0	0	2.96	0	0	0	9.03	0	6.4	4.47	0	0	0	0	0	0	0.986667	0	5.143333	1.49	0
TRINITY_DN101834_c0_g1	disease resistance protein RPM1-like, partial [Quercus suber]	1.98	2.5	3.06	11.22	10.18	11.94	87.08	39.01	55.3	1.27	2.12	0.88	13.71	12.86	19.16	7.76	6.47	5.06	2.513333	11.113333	60.463333	1.423333	15.243333	6.43
TRINITY_DN101835_c0_g1		0	0	0	0	0	1.48	0	0	0	0	0	0	0	0	0	0	0	1.79	0	0.493333	0	0	0	0.596667
TRINITY_DN101835_c0_g2		0	0	0	0	0	0	0.17	0	0.18	0	0.53	0	0	0.15	0.15	0.28	0.59	0	0	0	0.116667	0.176667	0.1	0.29
TRINITY_DN101835_c0_g3		0	0.04	0.14	0	0.09	0	0.15	0.13	0	0.12	0.35	0.04	0.3	0.34	0.65	0.54	0.42	0.42	0.06	0.03	0.093333	0.17	0.43	0.46
TRINITY_DN101839_c0_g1	AP-2 complex subunit alpha-like [Quercus suber]	0	0	0	0	0	0	0	0	0	0	0	0	0	0	0	2.07	0	0	0	0	0	0	0	0.69
TRINITY_DN101839_c0_g2	AP-2 complex subunit alpha-like [Quercus suber]	0	0	0	0	0	0	0	0	0	0	0	0.28	0.4	0	0.66	0.92	0	0	0	0	0	0.093333	0.353333	0.306667
TRINITY_DN10183_c0_g1	PREDICTED: BAHD acyltransferase At5g47980-like [Juglans regia]	6.15	5.77	6.98	3.29	2.3	4.26	1.1	3.64	0.81	2.67	2.98	0.8	0.58	1.4	0	0.24	0.71	0.48	6.3	3.283333	1.85	2.15	0.66	0.476667
TRINITY_DN101840_c0_g1	uncharacterized glycosyl hydrolase YIR007W-like [Quercus suber]	0.73	0	0	0	0	0.63	0	0	0	0	0	0.53	0	1.21	0.62	0	0.59	0.72	0.243333	0.21	0	0.176667	0.61	0.436667
TRINITY_DN101840_c0_g2		0.16	0	0.14	0	0	0	0.15	0	0	1.11	0.15	0.57	0.32	0	0.4	0.12	0.64	0.15	0.1	0	0.05	0.61	0.24	0.303333
TRINITY_DN101845_c0_g1	putative phosphatidate cytidylyltransferase [Quercus suber]	0	0.03	0.2	0.37	0.14	0.19	0.22	0	0	4.13	0.95	8.54	0.04	0	0	0.09	0	0	0.076667	0.233333	0.073333	4.54	0.013333	0.03
TRINITY_DN101845_c0_g2	putative phosphatidate cytidylyltransferase [Quercus suber]	0.28	0.05	0.4	0.14	0.09	0.19	0.03	0.16	0.09	0.27	0.25	0.02	0.91	0.58	0.7	1	0.52	0.61	0.243333	0.14	0.093333	0.18	0.73	0.71
TRINITY_DN101845_c0_g3	putative phosphatidate cytidylyltransferase [Quercus suber]	0.22	0	0	0	0.1	0.09	0	0.09	0	1.03	0.43	0.08	0.44	0.27	0.75	0	0	0	0.073333	0.063333	0.03	0.513333	0.486667	0
TRINITY_DN10184_c0_g1	PREDICTED: peroxisome biogenesis protein 22 [Vitis vinifera]	99.38	93.51	72.91	98.99	88.92	86.72	76.39	95.71	93.73	74.69	82.78	68.37	98.28	104.32	99.08	58.74	67.38	63.6	88.6	91.543333	88.61	75.28	100.56	63.24
TRINITY_DN10184_c0_g2	Peroxisome biogenesis protein [Parasponia andersonii]	1.51	1.37	0.68	1.43	0.88	0.99	0.4	1.22	1.65	0.97	0.94	0.75	1.63	0.8	0.7	0.88	0.28	0.06	1.186667	1.1	1.09	0.886667	1.043333	0.406667
TRINITY_DN10184_c0_g3		0.48	0.37	0.44	0.25	0.57	0.29	0.47	0.35	0.47	0.65	0.34	0.36	0.07	0.06	0.12	0.42	0	0.38	0.43	0.37	0.43	0.45	0.083333	0.266667
TRINITY_DN101853_c0_g1		0.5	0	0.45	0	0	0	0	0	0	0.4	0	0	0	0	0	0	0	0	0.316667	0	0	0.133333	0	0
TRINITY_DN101858_c0_g2	lymphocyte-specific helicase-like [Quercus suber]	0	0	0	0	0	0	0	0	0	0.66	0.55	0	0.29	0	0.47	0.22	0	0	0	0	0	0.403333	0.253333	0.073333
TRINITY_DN101858_c0_g4	lymphocyte-specific helicase-like [Quercus suber]	0	0	0	0	0	0.17	0	0	0	0.16	0	0.14	0	0.49	0.84	0.31	0	0	0	0.056667	0	0.1	0.443333	0.103333
TRINITY_DN101859_c0_g1	hypothetical protein C3L33_19871, partial [Rhododendron williamsianum]	0.72	0.28	0.33	0.33	0	0.15	4.73	0	0	0	0.18	0	0	0.12	0	1.69	2.1	3.89	0.443333	0.16	1.576667	0.06	0.04	2.56
TRINITY_DN10185_c0_g1	PREDICTED: erlin-2-B [Juglans regia]	11.54	13.54	13.36	14.87	9.14	14.71	10.9	9.06	4.87	170.11	123.59	218.67	15.91	98.23	297.66	14.75	14.49	18.53	12.813333	12.906667	8.276667	170.79	137.266667	15.923333
TRINITY_DN10185_c1_g1		3.76	4.79	4.74	5.78	4.45	6.58	10.73	5.27	4.49	8.35	6.59	4.94	4.8	4.23	4.24	6.92	7.54	9.1	4.43	5.603333	6.83	6.626667	4.423333	7.853333
TRINITY_DN10185_c2_g1		41.54	40.37	40.66	14.42	28.38	25.34	50.51	68.11	16.67	10.17	5.12	2.66	9.84	3.2	11.41	12.7	8.94	11.52	40.856667	22.713333	45.096667	5.983333	8.15	11.053333
TRINITY_DN10185_c2_g2	cytochrome P450 76T24-like [Vitis riparia]	214.81	183.16	196.69	83.22	128.44	137.93	172.78	199.74	80.6	35.24	31.2	7.12	56.77	16.69	53.9	65.11	66.31	50.3	198.22	116.53	151.04	24.52	42.453333	60.573333
TRINITY_DN10185_c2_g3		1.51	2.25	2.81	0	0	0	0	0	0	0	1.53	0	0	1.9	0	0	0	0	2.19	0	0	0.51	0.633333	0
TRINITY_DN101861_c0_g1	ATP synthase subunit beta, mitochondrial [Rhodamnia argentea]	0.07	0.11	0.27	0.2	1.49	0	0.07	0.06	0.07	0.12	0.07	0.11	0.07	0.06	0.06	0.11	0.25	0.28	0.15	0.563333	0.066667	0.1	0.063333	0.213333
TRINITY_DN101861_c0_g2	ATP synthase subunit beta, mitochondrial-like [Quercus suber]	0	0	0	0	0.26	0.44	0	1.56	0.25	0.61	0.25	0.19	0.53	0.64	0.87	0	1.14	0.49	0	0.233333	0.603333	0.35	0.68	0.543333
TRINITY_DN101862_c0_g1		0	0	0	0	0	0	0	0	0	12.27	0	0	0	0	0	0	0	0	0	0	0	4.09	0	0
TRINITY_DN101866_c0_g1	PREDICTED: ras-related protein RABB1c isoform X1 [Vitis vinifera]	0.17	0.4	0.32	0	0.48	0	0.51	0	0	0.28	0	0.76	0	0	0.15	0.41	1.15	0	0.296667	0.16	0.17	0.346667	0.05	0.52
TRINITY_DN101868_c0_g2	short-chain dehydrogenase/reductase SAT3-like [Quercus suber]	0.07	0.44	0.13	0.26	0	0.06	0.07	0.55	0.21	0.06	0	0.11	0	0	0.06	0.11	0.65	0.27	0.213333	0.106667	0.276667	0.056667	0.02	0.343333
TRINITY_DN10186_c0_g1		2.9	13.7	2.04	6.46	5.29	2.62	0	1.42	11.82	5.87	40.24	3.25	21.35	0	0.45	12.63	6.5	2.09	6.213333	4.79	4.413333	16.453333	7.266667	7.073333
TRINITY_DN10186_c0_g2		0.61	3.17	0.55	1.68	2.06	0	0	0.18	2.84	0.65	5.49	1.19	5.87	0	0	5.36	2.86	1.16	1.443333	1.246667	1.006667	2.443333	1.956667	3.126667
TRINITY_DN101872_c0_g1	uncharacterized protein LOC112018241 [Quercus suber]	0	0	0.12	0	0	0.33	0.25	0	0	1.21	0.13	3	0	0	0	0	0	0	0.04	0.11	0.083333	1.446667	0	0
TRINITY_DN101875_c0_g1	uncharacterized protein LOC117930161 [Vitis riparia]	11.99	10.54	10.44	11.73	10.19	11.5	9.44	11.22	11.64	7.79	8.19	8.46	8.66	7.86	8.94	10.21	10.6	10.92	10.99	11.14	10.766667	8.146667	8.486667	10.576667
TRINITY_DN10187_c0_g2	coiled-coil domain-containing protein SCD2-like [Vitis riparia]	0.67	0.95	0.53	0.44	0.51	0.74	0.98	0.86	0.77	1.11	0.76	0.82	0.66	0.35	0.61	0.71	0.66	0.68	0.716667	0.563333	0.87	0.896667	0.54	0.683333
TRINITY_DN101881_c0_g1	citramalyl-CoA lyase, mitochondrial-like [Quercus suber]	0	0	0.07	0	0.14	0.49	0.21	0	0	1.82	1.41	6.38	0	0	0	0	0.06	0	0.023333	0.21	0.07	3.203333	0	0.02
TRINITY_DN101882_c0_g1		0.18	0.56	0.17	0.17	0	0.16	1.42	0.16	0.36	0.15	0	0	0	0	0	0.15	0.45	0	0.303333	0.11	0.646667	0.05	0	0.2
TRINITY_DN101882_c0_g2		0	0	0.58	0	1.19	1.11	0.62	0	0	0	0	0	0	0.54	0	0	0.52	0	0.193333	0.766667	0.206667	0	0.18	0.173333
TRINITY_DN101884_c0_g1	FIT family protein scs3-like [Quercus suber]	0	0.12	0	0.15	0	0.14	0	0	0	0.51	0	0.12	0	0	0.41	0.13	0.4	0.61	0.04	0.096667	0	0.21	0.136667	0.38
TRINITY_DN101886_c0_g3		0	0	0	0	0	0	0	0	0	5.17	0	0	0	0	2.92	0	2.49	0	0	0	0	1.723333	0.973333	0.83
TRINITY_DN101886_c0_g4	hypothetical protein FH972_021543 [Carpinus fangiana]	0.49	0	0	0	0	0.21	0.47	0	0	0.19	0	0	0.25	0.2	0	0.19	0.4	0	0.163333	0.07	0.156667	0.063333	0.15	0.196667
TRINITY_DN101887_c0_g1	uncharacterized protein LOC111990054 [Quercus suber]	0.36	0.09	0.11	0.33	0.06	0.1	0	0	0.06	1.48	0.6	0.13	0.49	0.46	0.57	0.56	0.35	0.28	0.186667	0.163333	0.02	0.736667	0.506667	0.396667
TRINITY_DN101887_c0_g2	uncharacterized protein LOC111990054 [Quercus suber]	0.42	0.18	0.25	0.63	0.47	0.51	0.23	1.95	0.18	1.07	0.96	0.96	0.65	1.41	1.37	0.25	0.31	0.6	0.283333	0.536667	0.786667	0.996667	1.143333	0.386667
TRINITY_DN10188_c0_g1		1.48	1.13	0.53	3.52	1.32	0.93	3.9	1.85	1.51	0.23	0.53	0.43	3.92	2.36	2.6	1.71	1.02	1.66	1.046667	1.923333	2.42	0.396667	2.96	1.463333
TRINITY_DN101892_c0_g1		0	0	0	0	0	0	0	0	0	0.84	1.02	0.75	0	0	0.89	0.95	0.84	0	0	0	0	0.87	0.296667	0.596667
TRINITY_DN101893_c0_g1		0	0	0	0	0	0	0	0.54	0	0	0	0	0	0	0	3.11	1.47	1.18	0	0	0.18	0	0	1.92
TRINITY_DN101894_c0_g1	ATP synthase subunit gamma, mitochondrial-like [Quercus suber]	0	0	0	0	0	0	2.74	0	0	0	0	0	0	0	0	0	0	0	0	0	0.913333	0	0	0
TRINITY_DN101896_c0_g2		0	0	0.35	0	0.35	0	0	0	0	0.31	0.38	0	0	0	0.33	0	0.32	0.75	0.116667	0.116667	0	0.23	0.11	0.356667
TRINITY_DN101896_c0_g3		0	0	0	0	0	0	0	0	0.25	0.6	0.25	0.19	0.13	0.11	0	0.2	0.21	0.12	0	0	0.083333	0.346667	0.08	0.176667
TRINITY_DN101898_c0_g2		0	0	0	0	0	0	0	0	0	1.87	0	2.5	0	0	0	0	0	0	0	0	0	1.456667	0	0
TRINITY_DN101899_c0_g1		0.5	0.29	0.22	0.57	0.45	0.74	0.24	0.21	0.61	0.2	0.24	0.18	0.25	0.31	0.32	0.48	0.1	0.35	0.336667	0.586667	0.353333	0.206667	0.293333	0.31
TRINITY_DN10189_c0_g1	bZIP transcription factor 16-like isoform X2 [Pistacia vera]	49.44	47.4	41.34	49.91	44.3	48.19	46.65	44.05	43.59	58.67	52.33	58.21	46.64	49.92	51.73	42.78	41.98	47.21	46.06	47.466667	44.763333	56.403333	49.43	43.99
TRINITY_DN10189_c1_g1		0.23	0.17	0.2	0	0	0	0.44	0	0.22	0.18	0	0.82	0.93	0.38	1.15	0.36	0	0	0.2	0	0.22	0.333333	0.82	0.12
TRINITY_DN1018_c0_g1	GDSL esterase/lipase At4g10955-like [Camellia sinensis]	48.13	21.55	67.18	31.06	37.47	52.05	51.74	74.98	62.25	29.78	47.49	19.22	17.21	14.69	16.65	10.22	12.23	9.85	45.62	40.193333	62.99	32.163333	16.183333	10.766667
TRINITY_DN1018_c4_g1		0	3.56	0	2.34	0	0	0	2.27	0	0	0	0	0	4.23	2.28	0	0	0	1.186667	0.78	0.756667	0	2.17	0
TRINITY_DN1018_c6_g1		0	0	12.75	0	0	2.82	0	0	0	3.14	1.61	0.48	0	0	0.28	0	0.27	0	4.25	0.94	0	1.743333	0.093333	0.09
TRINITY_DN1018_c8_g1		3.16	2.55	0	0	3.15	5.93	6.83	6.63	14.3	3.01	14.43	0	8.93	0	3.45	0	0	0	1.903333	3.026667	9.253333	5.813333	4.126667	0
TRINITY_DN1018_c9_g1		0	0	0	0	2.56	6.83	5.2	0	0	0	2.74	0	0	0	0	0	0	0	0	3.13	1.733333	0.913333	0	0
TRINITY_DN101900_c0_g1		5.13	4.33	5.89	17.16	5.93	7.59	2.66	5.55	5.32	3.17	5.14	0.95	2.92	4.04	6.71	3.74	4.22	10.51	5.116667	10.226667	4.51	3.086667	4.556667	6.156667
TRINITY_DN101901_c0_g1	uncharacterized protein LOC115995018 [Quercus lobata]	0	0.92	1.1	0	1.13	0	0	0.55	0.63	0.97	1.83	0	0	0.51	0	0	0	0	0.673333	0.376667	0.393333	0.933333	0.17	0
TRINITY_DN101901_c0_g2	uncharacterized protein LOC115974435 [Quercus lobata]	0.3	0.18	0.21	0.62	0.07	0.06	0.22	0.26	0.15	0.3	0.52	0.17	0.08	0.13	0.39	0	0.13	0.35	0.23	0.25	0.21	0.33	0.2	0.16
TRINITY_DN101903_c0_g1	Polycomb group protein EMBRYONIC FLOWER 2 [Triticum urartu]	0.46	0.09	0.26	0.26	0.1	0.44	0.5	0.24	0.17	0.81	0.34	0.92	0.23	0.14	0.34	0.22	0.33	0.37	0.27	0.266667	0.303333	0.69	0.236667	0.306667
TRINITY_DN101903_c0_g3	putative ribonuclease H protein [Vitis vinifera]	0.84	0.85	1	1.27	0.25	1.43	0	0.49	0	0.88	0.27	0.4	0.29	0.69	0.24	0	0.23	0	0.896667	0.983333	0.163333	0.516667	0.406667	0.076667
TRINITY_DN101903_c0_g4	unnamed protein product [Digitaria exilis]	0.1	0.08	0.41	0.5	0.18	0.51	0.24	0.3	0.1	0.28	0.15	0.18	0.25	0.46	0.13	0.08	0	0	0.196667	0.396667	0.213333	0.203333	0.28	0.026667
TRINITY_DN101904_c0_g1		3.46	6.89	0	3.27	4.35	0	8.87	0	0	0	0	0	7.82	0.98	6.08	4.37	3.76	4.78	3.45	2.54	2.956667	0	4.96	4.303333
TRINITY_DN101904_c1_g1		0.13	0.5	0.12	0.12	0.24	0.33	0.5	0.11	0.13	0.1	0.13	0.09	0.13	0.11	0	0.4	0	0.36	0.25	0.23	0.246667	0.106667	0.08	0.253333
TRINITY_DN101904_c2_g1		1.85	1.37	0	0	3.51	0	0	0	0	0	0	0	0	0	0	0	0	0	1.073333	1.17	0	0	0	0
TRINITY_DN101905_c0_g1		0.71	0.55	0.67	3	0.82	1	0.83	2.28	2.64	1.2	3.65	0.44	0.14	0	0.5	0.11	2.59	2.58	0.643333	1.606667	1.916667	1.763333	0.213333	1.76
TRINITY_DN101907_c0_g1		0.7	0	0	0	0.64	0.9	0	0.31	0.7	0	0	0	0	0	0	0	0	0	0.233333	0.513333	0.336667	0	0	0
TRINITY_DN10190_c0_g1	G-type lectin S-receptor-like serine/threonine-protein kinase [Vitis vinifera]	11.44	13.15	15.46	16.22	10.13	14.06	15.45	19.44	79.49	9.16	19.54	24.38	2.66	18.79	26.37	13.76	18.34	11.27	13.35	13.47	38.126667	17.693333	15.94	14.456667
TRINITY_DN101910_c0_g1	predicted protein [Hordeum vulgare subsp. vulgare]	0	0.28	2.66	0	0	0.08	0.09	0	0	1.62	0.81	2.54	0	0	0.16	0.14	0.23	0	0.98	0.026667	0.03	1.656667	0.053333	0.123333
[truncated: 61,995 more rows]
