# Supplementary material for: Transcriptomic Analyses Reveal Key Genes Involved in Pigment Biosynthesis Related to Leaf Color Change of Liquidambar formosana Hance
Source: Molecules. 2022 Aug 25;27(17):5433. doi: 10.3390/molecules27175433 (PMC9457658; doi:10.3390/molecules27175433)
Supplement: Supplementary file 1 [file molecules-27-05433-s001.zip › Table S3.xlsx]

## Sheet: Sheet1
Primers used in qPCR
Gene	Forward primer (5’-3’)	Reverse primer (5’-3’)
TRINITY_DN17802_c0_g4.	CTCCTTGATC	TACATCGATG
	CTGTTTGGAA	ATCCTTGCAG
TRINITY_DN11132_c0_g1.	CTTGTTTGAA	GGCCAACTTC
	TTGGTCTCGG	AACTCTACTT
TRINITY_DN42577_c0_g1.	TGAGACCAGC	CAAACCTAAC
	CAATTAAAGG	CTTGTCGCTA
TRINITY_DN18660_c0_g2.	TTCAGTAACT	CCATGACTCC
	GTCCTAACCG	AATTTCTCCA
TRINITY_DN11660_c0_g1.	GCCAAAAAGA	TGGTGTGATT
	TGACTGGATG	GTCGTGTAAT
TRINITY_DN29005_c0_g1.	GACTATATCA	TTGTGGAGAA
	AGGCGACCAG	TGAAGGTGAG
TRINITY_DN3115_c0_g1.	TATTGGTCCC	GTCCTTTCAA
	TTCACCCTAA	GAAACCCTCT
TRINITY_DN17255_c0_g3.	TGAGAAGGTT	AGGACTTCAA
	GAGTGGATTG	TACCTTCCCT
